# Supplementary material for: Auxin biosynthesis maintains embryo identity and growth during BABY BOOM-induced somatic embryogenesis
Source: Plant Physiol. 2021 Dec 1;188(2):1095–110. doi: 10.1093/plphys/kiab558 (PMC8825264; doi:10.1093/plphys/kiab558)
Supplement: kiab558_Supplementary_Data [file kiab558_supplementary_data.zip]

Archive with 2 entries (2 files):
- PP2021RA01097R1_Supplemental_Figures and Tables.pdf
- Supplemental Data Set 1.xlsx
