# Supplementary material for: Auxin biosynthesis maintains embryo identity and growth during BABY BOOM-induced somatic embryogenesis
Source: Plant Physiol. 2021 Dec 1;188(2):1095–110. doi: 10.1093/plphys/kiab558 (PMC8825264; doi:10.1093/plphys/kiab558)
Supplement: kiab558_Supplementary_Data [file kiab558_supplementary_data.zip › Supplemental Data Set 1.xlsx]

## Sheet: BBM target genes
Overlap between BBM:BBM-GFP and 35S:BBM-GFP target genes
Data extracted from Gene Expression Omnibus (accession GSE52400)
Locus	Gene symbol
AT2G01210	ZYGOTIC ARREST 1 (ZAR1)
AT4G28720	YUCCA 8 (YUC8)
AT1G04610	YUCCA 3 (YUC3)
AT1G14720	XYLOGLUCAN ENDOTRANSGLUCOSYLASE/HYDROLASE 28 (XTH28)
AT4G30290	XYLOGLUCAN ENDOTRANSGLUCOSYLASE/HYDROLASE 19 (XTH19)
AT5G17810	WUSCHEL RELATED HOMEOBOX 12 (WOX12)
AT4G24240	WRKY DNA-BINDING PROTEIN 7 (WRKY7)
AT5G49520	WRKY DNA-BINDING PROTEIN 48 (WRKY48)
AT3G04670	WRKY DNA-BINDING PROTEIN 39 (WRKY39)
AT2G47260	WRKY DNA-BINDING PROTEIN 23 (WRKY23)
AT4G39410	WRKY DNA-BINDING PROTEIN 13 (WRKY13)
AT5G43070	WPP DOMAIN PROTEIN 1 (WPP1)
AT5G56210	WPP DOMAIN INTERACTING PROTEIN 2 (WIP2)
AT3G20880	WIP DOMAIN PROTEIN 4 (WIP4)
AT1G78620	VITAMIN E DEFICIENT6 (VTE6)
AT1G75630	VACUOLAR H+-PUMPING ATPASE 16 KDA PROTEOLIPID SUBUNIT 4 (AVA-P4)
AT4G16620	USUALLY MULTIPLE ACIDS MOVE IN AND OUT TRANSPORTERS 8 (UMAMIT8)
AT1G09380	USUALLY MULTIPLE ACIDS MOVE IN AND OUT TRANSPORTERS 25 (UMAMIT25)
AT1G21840	UREASE ACCESSORY PROTEIN F (UREF)
AT2G20100	UNKNOWN TRANSCRIPTION FACTOR 1 (UKTF1)
AT1G78130	UNFERTILIZED EMBRYO SAC 2 (UNE2)
AT3G21560	UDP-GLUCOSYL TRANSFERASE 84A2 (UGT84A2)
AT2G29750	UDP-GLUCOSYL TRANSFERASE 71C1 (UGT71C1)
AT2G27860	UDP-D-APIOSE/UDP-D-XYLOSE SYNTHASE 1 (AXS1)
AT5G57990	UBIQUITIN-SPECIFIC PROTEASE 23 (UBP23)
AT1G75440	UBIQUITIN-CONJUGATING ENZYME 16 (UBC16)
AT5G55630	TWO PORE K CHANNEL (KCO1)
AT1G78240	TUMOROUS SHOOT DEVELOPMENT 2 (TSD2)
AT5G62700	TUBULIN BETA CHAIN 3 (TUB3)
AT1G70560	TRYPTOPHAN AMINOTRANSFERASE OF ARABIDOPSIS 1 (TAA1)
AT3G56120	TRNA METHYLTRANSFERASE 5A (TRM5A)
AT1G78710	TRICHOME BIREFRINGENCE-LIKE 42 (TBL42)
AT1G29050	TRICHOME BIREFRINGENCE-LIKE 38 (TBL38)
AT2G38320	TRICHOME BIREFRINGENCE-LIKE 34 (TBL34)
AT2G19450	TRIACYLGLYCEROL BIOSYNTHESIS DEFECT 1 (TAG1)
AT4G17770	TREHALOSE PHOSPHATASE/SYNTHASE 5 (TPS5)
AT5G13930	TRANSPARENT TESTA 4 (TT4)
AT3G24660	TRANSMEMBRANE KINASE-LIKE 1 (TMKL1)
AT2G41630	TRANSCRIPTION FACTOR IIB (TFIIB)
AT3G17185	TRANS-ACTING SIRNA3 (TAS3)
AT1G15750	TOPLESS (TPL)
AT5G51850	TON1 RECRUITING MOTIF 24 (TRM24)
AT3G61380	TON1 RECRUITING MOTIF 14 (TRM14)
AT1G21380	TOM1-LIKE 3 (TOL3)
AT5G56220	TIR-NBS21 (TN21)
AT5G06839	TGACG (TGA) MOTIF-BINDING PROTEIN 10 (TGA10)
AT2G42580	TETRATRICOPETIDE-REPEAT THIOREDOXIN-LIKE 3 (TTL3)
AT3G14950	TETRATRICOPETIDE-REPEAT THIOREDOXIN-LIKE 2 (TTL2)
AT5G48110	TERPENE SYNTHASE 20 (TPS20)
AT4G18390	TEOSINTE BRANCHED 1, CYCLOIDEA AND PCF TRANSCRIPTION FACTOR 2 (TCP2)
AT2G41800	TEEBE, LONG IN THE MAYO-YOREME LANGUAGE (TEB)
AT5G44260	TANDEM CCCH ZINC FINGER PROTEIN 5 (TZF5)
AT1G79590	SYNTAXIN OF PLANTS 52 (SYP52)
AT2G43710	SUPPRESSOR OF SA INSENSITIVE 2 (SSI2)
AT3G14205	SUPPRESSOR OF ACTIN 2 (SAC2)
AT5G07010	SULFOTRANSFERASE 2A (ST2A)
AT1G22150	SULFATE TRANSPORTER 1;3 (SULTR1;3)
AT5G04040	SUGAR-DEPENDENT1 (SDP1)
AT1G09960	SUCROSE TRANSPORTER 4 (SUT4)
AT3G51060	STYLISH 1 (STY1)
AT1G11130	STRUBBELIG (SUB)
AT5G13710	STEROL METHYLTRANSFERASE 1 (SMT1)
AT4G22756	STEROL C4-METHYL OXIDASE 1-2 (SMO1-2)
AT5G56040	STERILITY-REGULATING KINASE MEMBER 2 (SKM2)
AT5G35770	STERILE APETALA (SAP)
AT5G24300	STARCH SYNTHASE 1 (SS1)
AT1G10760	STARCH EXCESS 1 (SEX1)
AT5G43270	SQUAMOSA PROMOTER BINDING PROTEIN-LIKE 2 (SPL2)
AT4G27330	SPOROCYTELESS (SPL)
AT5G15600	SPIRAL1-LIKE4 (SP1L4)
AT5G59790	SOSEKI5 (SOK5)
AT4G30960	SOS3-INTERACTING PROTEIN 3 (SIP3)
AT1G79580	SOMBRERO (SMB)
AT5G55170	SMALL UBIQUITIN-LIKE MODIFIER 3 (SUMO3)
AT3G60690	SMALL AUXIN UPREGULATED RNA 59 (SAUR59)
AT1G75580	SMALL AUXIN UPREGULATED RNA 51 (SAUR51)
AT4G34760	SMALL AUXIN UPREGULATED RNA 50 (SAUR50)
AT4G31320	SMALL AUXIN UPREGULATED RNA 37 (SAUR37)
AT5G66920	SKU5 SIMILAR 17 (sks17)
AT4G28090	SKU5 SIMILAR 10 (sks10)
AT1G05460	SILENCING DEFECTIVE (SDE3)
AT2G18330	SHOT1 BINDING ATPASE 3 (SBA3)
AT4G37650	SHORT ROOT (SHR)
AT4G20362	SHORT OPEN READING FRAME 6 (SORF6)
AT3G06125	SHORT OPEN READING FRAME 22 (SORF22)
AT5G14640	SHAGGY-LIKE KINASE 13 (SK13)
AT4G30860	SET DOMAIN GROUP 4 (SDG4)
AT4G38470	SERINE/THREONINE/TYROSINE KINASE 46 (STY46)
AT3G17180	SERINE CARBOXYPEPTIDASE-LIKE 33 (scpl33)
AT3G10985	SENESCENCE ASSOCIATED GENE 20 (SAG20)
AT2G05335	SCR-LIKE 15 (SCRL15)
AT1G12860	SCREAM 2 (SCRM2)
AT3G54220	SCARECROW (SCR)
AT5G24270	SALT OVERLY SENSITIVE 3 (SOS3)
AT1G12800	S1 DOMAIN-CONTAINING RBP (SDP)
AT2G29125	ROTUNDIFOLIA LIKE 2 (RTFL2)
AT5G16023	ROTUNDIFOLIA LIKE 18 (RTFL18)
AT1G68825	ROTUNDIFOLIA LIKE 15 (RTFL15)
AT3G14362	ROTUNDIFOLIA LIKE 10 (RTFL10)
AT2G03830	ROOT MERISTEM GROWTH FACTOR 8 (RGF8)
AT2G04025	ROOT MERISTEM GROWTH FACTOR 3 (RGF3)
AT5G60810	ROOT MERISTEM GROWTH FACTOR 1 (RGF1)
AT5G67400	ROOT HAIR SPECIFIC 19 (RHS19)
AT2G35210	ROOT AND POLLEN ARFGAP (RPA)
AT3G23580	RIBONUCLEOTIDE REDUCTASE 2A (RNR2A)
AT1G34110	RGF1 INSENSITIVE 5 (RGI5)
AT5G17490	RGA-LIKE PROTEIN 3 (RGL3)
AT1G66350	RGA-LIKE 1 (RGL1)
AT5G50750	REVERSIBLY GLYCOSYLATED POLYPEPTIDE 4 (RGP4)
AT5G17300	REVEILLE 1 (RVE1)
AT5G58000	RETICULON 21 (RTN21)
AT1G64090	RETICULAN LIKE PROTEIN B3 (RTNLB3)
AT1G09950	RESPONSE TO ABA AND SALT 1 (RAS1)
AT3G56380	RESPONSE REGULATOR 17 (RR17)
AT3G14230	RELATED TO AP2 2 (RAP2.2)
AT3G17840	RECEPTOR-LIKE KINASE 902 (RLK902)
AT2G18890	RECEPTOR-LIKE CYTOPLASMIC KINASE VI_A2 (RLCK VI_A2)
AT4G20360	RAB GTPASE HOMOLOG E1B (RABE1b)
AT2G46860	PYROPHOSPHORYLASE 3 (PPa3)
AT3G20330	PYRIMIDINE B (PYRB)
AT2G26040	PYR1-LIKE 2 (PYL2)
AT1G62290	PUTATIVE ASPARTIC PROTEINASE A2 (PASPA2)
AT2G16430	PURPLE ACID PHOSPHATASE 10 (PAP10)
AT5G60180	PUMILIO 19 (PUM19)
AT3G24800	PROTEOLYSIS 1 (PRT1)
AT2G44830	PROTEIN KINASE ASSOCIATED WITH BRX (PAX)
AT3G13330	PROTEASOME ACTIVATING PROTEIN 200 (PA200)
AT5G02190	PROMOTION OF CELL SURVIVAL 1 (PCS1)
AT5G38560	PROLINE-RICH EXTENSIN-LIKE RECEPTOR KINASE 8 (PERK8)
AT3G24550	PROLINE-RICH EXTENSIN-LIKE RECEPTOR KINASE 1 (PERK1)
AT3G23170	PROLINE/SERINE-RICH PROTEIN (PRP)
AT2G39890	PROLINE TRANSPORTER 1 (PROT1)
AT5G58750	PROGESTERONE 5β-REDUCTASE (PRISE)
AT2G38360	PRENYLATED RAB ACCEPTOR 1.B4 (PRA1.B4)
AT3G56110	PRENYLATED RAB ACCEPTOR 1.B1 (PRA1.B1)
AT1G29990	PREFOLDIN 6 (PFD6)
AT5G14880	POTASSIUM UPTAKE 8 (KUP8)
AT1G60390	POLYGALACTURONASE 1 (PG1)
AT2G28890	POLTERGEIST LIKE 4 (PLL4)
AT2G35350	POLTERGEIST LIKE 1 (PLL1)
AT1G07630	POL-LIKE 5 (PLL5)
AT4G39403	POLARIS (PLS)
AT1G51190	PLETHORA 2 (PLT2)
AT5G17870	PLASTID-SPECIFIC 50S RIBOSOMAL PROTEIN 6 (PSRP6)
AT3G54210	PLASTID RIBOSOMAL PROTEINS OF THE 50S SUBUNIT 17 (PRPL17)
AT3G04370	PLASMODESMATA-LOCATED PROTEIN 4 (PDLP4)
AT2G33330	PLASMODESMATA-LOCATED PROTEIN 3 (PDLP3)
AT4G21350	PLANT U-BOX 8 (PUB8)
AT5G58650	PLANT PEPTIDE CONTAINING SULFATED TYROSINE 1 (PSY1)
AT2G35710	PLANT GLYCOGENIN-LIKE STARCH INITIATION PROTEIN 7 (PGSIP7)
AT4G03960	PLANT AND FUNGI ATYPICAL DUAL-SPECIﬁCITY PHOSPHATASE 4 (PFA-DSP4)
AT2G01420	PIN-FORMED 4 (PIN4)
AT1G73590	PIN-FORMED 1 (PIN1)
AT1G76620	PIGMENT DEFECTIVE EMBRYO 339 (PDE339)
AT1G68450	PIGMENT DEFECTIVE 337 (PDE337)
AT3G44735	PHYTOSULFOKINE 3 PRECURSOR (PSK3)
AT1G13590	PHYTOSULFOKINE 1 PRECURSOR (PSK1)
AT4G29080	PHYTOCHROME-ASSOCIATED PROTEIN 2 (PAP2)
AT1G25540	PHYTOCHROME AND FLOWERING TIME 1 (PFT1)
AT3G58850	PHY RAPIDLY REGULATED 2 (PAR2)
AT2G42870	PHY RAPIDLY REGULATED 1 (PAR1)
AT3G16140	PHOTOSYSTEM I SUBUNIT H-1 (PSAH-1)
AT1G71500	PHOTOSYSTEM B PROTEIN 33 (PSB33)
AT1G25520	PHOTOSYNTHESIS-AFFECTED MUTANT 71 LIKE 4 (PML4)
AT3G15730	PHOSPHOLIPASE D ALPHA 1 (PLDALPHA1)
AT4G37870	PHOSPHOENOLPYRUVATE CARBOXYKINASE 1 (PCK1)
AT1G21980	PHOSPHATIDYLINOSITOL-4-PHOSPHATE 5-KINASE 1 (PIP5K1)
AT3G46980	PHOSPHATE TRANSPORTER 4;3 (PHT4;3)
AT1G73010	PHOSPHATE STARVATION-INDUCED GENE 2 (PS2)
AT1G80110	PHLOEM PROTEIN 2-B11 (PP2-B11)
AT2G22780	PEROXISOMAL NAD-MALATE DEHYDROGENASE 1 (PMDH1)
AT5G62810	PEROXIN 14 (PEX14)
AT3G20640	PERICYCLE FACTOR TYPE-A 6 (PFA6)
AT1G78500	PENTACYCLIC TRITERPENE SYNTHASE 6 (PEN6)
AT5G47500	PECTIN METHYLESTERASE 5 (PME5)
AT1G72560	PAUSED (PSD)
AT3G54010	PASTICCINO 1 (PAS1)
AT2G02710	PAS/LOV PROTEIN B (PLPB)
AT5G04820	OVATE FAMILY PROTEIN 13 (OFP13)
AT4G22540	OSBP(OXYSTEROL BINDING PROTEIN)-RELATED PROTEIN 2A (ORP2A)
AT2G35720	ORIENTATION UNDER VERY LOW FLUENCES OF LIGHT 1 (OWL1)
AT1G79410	ORGANIC CATION/CARNITINE TRANSPORTER5 (OCT5)
AT1G31040	ORESARA15 (ORE15)
AT5G58740	NUCLEAR MIGRATION 1 (NMIG1)
AT3G03540	NON-SPECIFIC PHOSPHOLIPASE C5 (NPC5)
AT2G03820	NONSENSE-MEDIATED MRNA DECAY 3 (NMD3)
AT3G57670	NO TRANSMITTING TRACT (NTT)
AT2G43500	NIN-LIKE PROTEIN 8 (NLP8)
AT3G63280	NIMA-RELATED KINASE 4 (NEK4)
AT3G12320	NIGHT LIGHT-INDUCIBLE AND CLOCK-REGULATED GENE 3 (LNK3)
AT2G23150	NATURAL RESISTANCE-ASSOCIATED MACROPHAGE PROTEIN 3 (NRAMP3)
AT3G12700	NANA (NANA)
AT4G37590	NAKED PINS IN YUC MUTANTS 5 (NPY5)
AT2G23050	NAKED PINS IN YUC MUTANTS 4 (NPY4)
AT5G13180	NAC DOMAIN CONTAINING PROTEIN 83 (NAC083)
AT3G04430	NAC DOMAIN CONTAINING PROTEIN 49 (NAC049)
AT3G04420	NAC DOMAIN CONTAINING PROTEIN 48 (NAC048)
AT3G04070	NAC DOMAIN CONTAINING PROTEIN 47 (NAC047)
AT5G66910	N REQUIREMENT GENE 1.2 (NRG1.2)
AT5G58730	MYO-INOSITOL KINASE (MIK)
AT5G18240	MYB-RELATED PROTEIN 1 (MYR1)
AT5G18650	MYB30-INTERACTING E3 LIGASE 1 (MIEL1)
AT2G23290	MYB DOMAIN PROTEIN 70 (MYB70)
AT5G14750	MYB DOMAIN PROTEIN 66 (MYB66)
AT5G17800	MYB DOMAIN PROTEIN 56 (MYB56)
AT5G60890	MYB DOMAIN PROTEIN 34 (MYB34)
AT1G75640	MUSTACHES (MUS)
AT1G30620	MURUS 4 (MUR4)
AT2G20370	MURUS 3 (MUR3)
AT2G22900	MUCILAGE-RELATED10 (MUCI10)
AT1G28280	MPK3/6-TARGETED VQP 1 (MVQ1)
AT3G27820	MONODEHYDROASCORBATE REDUCTASE 4 (MDAR4)
AT2G41660	MIZU-KUSSEI 1 (MIZ1)
AT3G50310	MITOGEN-ACTIVATED PROTEIN KINASE KINASE KINASE 20 (MAPKKK20)
AT1G57610	MITOCHONDRIAL CALCIUM UPTAKE2 (MCU2)
AT1G09575	MITOCHONDRIAL CALCIUM UPTAKE1 (MCU1)
AT5G53760	MILDEW RESISTANCE LOCUS O 11 (MLO11)
AT2G38720	MICROTUBULE-ASSOCIATED PROTEIN 65-5 (MAP65-5)
AT1G19464	MICRORNA864A (MIR864A)
AT1G71002	MICRORNA858A (MIR858A)
AT5G41663	MICRORNA319B (MIR319B)
AT4G23713	MICRORNA319A (MIR319A)
AT3G13405	MICRORNA169A (MIR169A)
AT3G61897	MICRORNA166B (MIR166B)
AT1G73687	MICRORNA159A (MIR159A)
AT5G10945	MICRORNA156D (MIR156D)
AT4G31877	MICRORNA156C (MIR156C)
AT1G11580	METHYLESTERASE PCR A (PMEPCRA)
AT5G59800	METHYL-CPG-BINDING DOMAIN 7 (MBD7)
AT5G49810	METHIONINE S-METHYLTRANSFERASE (MMT)
AT3G12100	METAL TRANSPORT PROTEIN 5 (MTP5)
AT5G11880	MESO-DIAMINOPIMELATE DECARBOXYLASE 2 (DAPDC2)
AT3G56100	MERISTEMATIC RECEPTOR-LIKE KINASE (MRLK)
AT1G64080	MEMBRANE-ASSOCIATED KINASE REGULATOR 2 (MAKR2)
AT5G24290	MEMBRANE OF ER BODY 2 (MEB2)
AT3G02980	MEIOTIC CONTROL OF CROSSOVERS1 (MCC1)
AT2G42890	MEI2-LIKE 2 (ML2)
AT2G03070	MEDIATOR SUBUNIT 8 (MED8)
AT1G78610	MECHANOSENSITIVE CHANNEL OF SMALL CONDUCTANCE-LIKE 6 (MSL6)
AT1G53470	MECHANOSENSITIVE CHANNEL OF SMALL CONDUCTANCE-LIKE 4 (MSL4)
AT5G45800	MATERNAL EFFECT EMBRYO ARREST 62 (MEE62)
AT2G42880	MAP KINASE 20 (MPK20)
AT1G78850	MANNOSE BINDING LECTIN1 (MBL1)
AT4G34950	MAJOR FACILITATOR SUPERFAMILY 1 (MFS1)
AT4G33150	LYSINE-KETOGLUTARATE REDUCTASE (LKR)
AT3G10230	LYCOPENE CYCLASE (LYC)
AT2G43700	L-TYPE LECTIN RECEPTOR KINASE V.4 (LECRK-V.4)
AT2G29220	L-TYPE LECTIN RECEPTOR KINASE III.1 (LECRK-III.1)
AT2G28355	LOW-MOLECULAR-WEIGHT CYSTEINE-RICH 5 (LCR5)
AT5G50150	LORD OF THE RINGS 1 (LOTR1)
AT2G27230	LONESOME HIGHWAY (LHW)
AT3G10050	L-O-METHYLTHREONINE RESISTANT 1 (OMR1)
AT1G68510	LOB DOMAIN-CONTAINING PROTEIN 42 (LBD42)
AT3G60890	LITTLE ZIPPER 2 (ZPR2)
AT1G13220	LITTLE NUCLEI2 (LINC2)
AT5G60300	LECTIN RECEPTOR KINASE I.9 (LecRK-I.9)
AT5G13910	LEAFY PETIOLE (LEP)
AT1G28300	LEAFY COTYLEDON 2 (LEC2)
AT1G21970	LEAFY COTYLEDON 1 (LEC1)
AT2G42430	LATERAL ORGAN BOUNDARIES-DOMAIN 16 (LBD16)
AT5G14760	L-ASPARTATE OXIDASE (AO)
AT1G13580	LAG1 LONGEVITY ASSURANCE HOMOLOG 3 (LAG13)
AT5G14010	KNUCKLES (KNU)
AT1G23380	KNOTTED1-LIKE HOMEOBOX GENE 6 (KNAT6)
AT5G54670	KINESIN 3 (ATK3)
AT1G32240	KANADI 2 (KAN2)
AT5G16560	KANADI (KAN)
AT1G75100	J-DOMAIN PROTEIN REQUIRED FOR CHLOROPLAST ACCUMULATION RESPONSE 1 (JAC1)
AT5G05600	JASMONIC ACID OXIDASE 2 (JOX2)
AT1G19640	JASMONIC ACID CARBOXYL METHYLTRANSFERASE (JMT)
AT3G17860	JASMONATE-ZIM-DOMAIN PROTEIN 3 (JAZ3)
AT2G46370	JASMONATE RESISTANT 1 (JAR1)
AT5G03150	JACKDAW (JKD)
AT3G02410	ISOPRENYLCYSTEINE METHYLESTERASE-LIKE 2 (ICME-LIKE2)
AT3G21720	ISOCITRATE LYASE (ICL)
AT4G10640	IQ-DOMAIN 16 (IQD16)
AT3G48670	INVOLVED IN DE NOVO 2 (IDN2)
AT2G43330	INOSITOL TRANSPORTER 1 (INT1)
AT3G56370	INFLORESCENCE AND ROOT APICES RECEPTOR KINASE (IRK)
AT5G25890	INDOLE-3-ACETIC ACID INDUCIBLE 28 (IAA28)
AT3G23030	INDOLE-3-ACETIC ACID INDUCIBLE 2 (IAA2)
AT3G23050	INDOLE-3-ACETIC ACID 7 (IAA7)
AT1G55110	INDETERMINATE(ID)-DOMAIN 7 (IDD7)
AT2G02070	INDETERMINATE(ID)-DOMAIN 5 (IDD5)
AT5G66730	INDETERMINATE DOMAIN 1 (IDD1)
AT4G18570	INCREASED PETAL GROWTH ANISOTROPY 1 (IPGA1)
AT4G22260	IMMUTANS (IM)
AT3G10040	HYPOXIA RESPONSE ATTENUATOR1 (HRA1)
AT1G64960	HYPERSENSITIVE TO EXCESS BORON 1 (HEB1)
AT5G48930	HYDROXYCINNAMOYL-COA SHIKIMATE/QUINATE HYDROXYCINNAMOYL TRANSFERASE (HCT)
AT1G25550	HRS1 HOMOLOG3 (HHO3)
AT2G40810	HOMOLOG OF YEAST AUTOPHAGY 18C (ATG18C)
AT3G63250	HOMOCYSTEINE METHYLTRANSFERASE 2 (HMT2)
AT4G36740	HOMEOBOX PROTEIN 40 (HB40)
AT3G44750	HISTONE DEACETYLASE 3 (HDA3)
AT1G80100	HISTIDINE PHOSPHOTRANSFER PROTEIN 6 (HP6)
AT3G46290	HERCULES RECEPTOR KINASE 1 (HERK1)
AT4G30850	HEPTAHELICAL TRANSMEMBRANE PROTEIN2 (HHP2)
AT2G24150	HEPTAHELICAL PROTEIN 3 (HHP3)
AT5G50740	HEAVY METAL ASSOCIATED PROTEIN 52 (ATHMP52)
AT1G23000	HEAVY METAL ASSOCIATED PROTEIN 5 (ATHMP05)
AT3G05220	HEAVY METAL ASSOCIATED PROTEIN 23 (ATHMP23)
AT1G46264	HEAT SHOCK TRANSCRIPTION FACTOR B4 (HSFB4)
AT5G62020	HEAT SHOCK TRANSCRIPTION FACTOR B2A (HSFB2A)
AT3G02990	HEAT SHOCK TRANSCRIPTION FACTOR A1E (HSFA1E)
AT4G00150	HAIRY MERISTEM 3 (HAM3)
AT2G45160	HAIRY MERISTEM 1 (HAM1)
AT3G57550	GUANYLATE KINASE (AGK2)
AT5G28300	GT-2LIKE PROTEIN (GT2L)
AT1G33240	GT-2-LIKE 1 (GTL1)
AT3G13960	GROWTH-REGULATING FACTOR 5 (GRF5)
AT1G32900	GRANULE BOUND STARCH SYNTHASE 1 (GBSS1)
AT3G02242	GOLVEN 8 (GLV8)
AT3G03180	GOLGI TRANSPORT 1 (GOT1)
AT1G07290	GOLGI NUCLEOTIDE SUGAR TRANSPORTER 2 (GONST2)
AT1G70710	GLYCOSYL HYDROLASE 9B1 (GH9B1)
AT1G78380	GLUTATHIONE S-TRANSFERASE TAU 19 (GSTU19)
AT2G29120	GLUTAMATE RECEPTOR 2.7 (GLR2.7)
AT1G68360	GLABROUS INFLORESCENCE STEMS 3 (GIS3)
AT5G58660	GIBBERELLIN 2-OXIDASE 9 (GA2OX9)
AT1G02400	GIBBERELLIN 2-OXIDASE 6 (GA2OX6)
AT1G14920	GIBBERELLIC ACID INSENSITIVE (GAI)
AT1G53940	GDSL-MOTIF LIPASE 2 (GLIP2)
AT4G19985	GCN5‐RELATED N‐ACETYLTRANSFERASE 3 (GNAT3)
AT4G34590	G-BOX BINDING FACTOR 6 (GBF6)
AT2G46270	G-BOX BINDING FACTOR 3 (GBF3)
AT4G32890	GATA TRANSCRIPTION FACTOR 9 (GATA9)
AT3G20750	GATA TRANSCRIPTION FACTOR 29 (GATA29)
AT2G45050	GATA TRANSCRIPTION FACTOR 2 (GATA2)
AT3G06260	GALACTURONOSYLTRANSFERASE-LIKE 4 (GATL4)
AT5G25900	GA REQUIRING 3 (GA3)
AT5G06850	FT-INTERACTING PROTEIN 1 (FTIP1)
AT2G43800	FORMIN 2 (FH2)
AT3G07540	FORMIN 10 (FH10)
AT5G47440	FORKED-LIKE6 (FL6)
AT4G22240	FIBRILLIN 1B (FBN1B)
AT3G20740	FERTILIZATION-INDEPENDENT ENDOSPERM (FIE)
AT3G12120	FATTY ACID DESATURASE 2 (FAD2)
AT3G60900	FASCICLIN-LIKE ARABINOGALACTAN-PROTEIN 10 (FLA10)
AT5G02200	FAR-RED-ELONGATED HYPOCOTYL1-LIKE (FHL)
AT5G63530	FARNESYLATED PROTEIN 3 (FP3)
AT4G19990	FAR1-RELATED SEQUENCE 1 (FRS1)
AT1G26250	EXTENSIN 18 (EXT18)
AT5G02260	EXPANSIN A9 (EXPA9)
AT1G26770	EXPANSIN A10 (EXPA10)
AT3G02970	EXORDIUM LIKE 6 (EXL6)
AT2G17230	EXORDIUM LIKE 5 (EXL5)
AT5G09440	EXORDIUM LIKE 4 (EXL4)
AT5G51550	EXORDIUM LIKE 3 (EXL3)
AT4G08950	EXORDIUM (EXO)
AT4G31540	EXOCYST SUBUNIT EXO70 FAMILY PROTEIN G1 (EXO70G1)
AT1G72470	EXOCYST SUBUNIT EXO70 FAMILY PROTEIN D1 (EXO70D1)
AT1G13950	EUKARYOTIC ELONGATION FACTOR 5A-1 (ELF5A-1)
AT2G31230	ETHYLENE-RESPONSIVE ELEMENT BINDING FACTOR 15 (ERF15)
AT2G27050	ETHYLENE-INSENSITIVE3-LIKE 1 (EIL1)
AT3G15210	ETHYLENE RESPONSIVE ELEMENT BINDING FACTOR 4 (ERF4)
AT1G44830	ERF TRANSCRIPTION FACTOR 14 (ERF014)
AT1G71866	EPIDERMAL PATTERNING FACTOR LIKE 7 (EPFL7)
AT2G41070	ENHANCED EM LEVEL (EEL)
AT2G01850	ENDOXYLOGLUCAN TRANSFERASE A3 (EXGT-A3)
AT1G18260	EMS-MUTAGENIZED BRI1 SUPPRESSOR 5 (EBS5)
AT5G11530	EMBRYONIC FLOWER 1 (EMF1)
AT4G37890	EMBRYO SAC DEVELOPMENT ARREST 40 (EDA40)
AT5G11890	EMBRYO DEFECTIVE 3135 (EMB3135)
AT1G10910	EMBRYO DEFECTIVE 3103 (EMB3103)
AT2G17250	EMBRYO DEFECTIVE 2762 (EMB2762)
AT1G21390	EMBRYO DEFECTIVE 2170 (emb2170)
AT2G25490	EIN3-BINDING F BOX PROTEIN 1 (EBF1)
AT5G56780	EFFECTOR OF TRANSCRIPTION2 (ET2)
AT5G22220	E2F TRANSCRIPTION FACTOR 1 (E2F1)
AT3G05640	E GROWTH-REGULATING 1 (EGR1)
AT1G61210	DWD HYPERSENSITIVE TO ABA 3 (DWA3)
AT1G12610	DWARF AND DELAYED FLOWERING 1 (DDF1)
AT3G21550	DUF679 DOMAIN MEMBRANE PROTEIN 2 (DMP2)
AT1G05800	DONGLE (DGL)
AT2G46840	DOMAIN OF UNKNOWN FUNCTION 724 4 (DUF4)
AT3G61850	DOF AFFECTING GERMINATION 1 (DAG1)
AT1G30480	DNA-DAMAGE-REPAIR/TOLERATION PROTEIN 111 (DRT111)
AT2G42120	DNA POLYMERASE DELTA SMALL SUBUNIT (POLD2)
AT3G17830	DNA J PROTEIN A4 (DJA4)
AT3G60880	DIHYDRODIPICOLINATE SYNTHASE 1 (DHDPS1)
AT2G45440	DIHYDRODIPICOLINATE SYNTHASE (DHDPS2)
AT2G04040	DETOXIFICATION 1 (DTX1)
AT2G38340	DEHYDRATION RESPONSE ELEMENT-BINDING PROTEIN 19 (DREB19)
AT4G25480	DEHYDRATION RESPONSE ELEMENT B1A (DREB1A)
AT5G48485	DEFECTIVE IN INDUCED RESISTANCE 1 (DIR1)
AT5G66680	DEFECTIVE GLYCOSYLATION (DGL1)
AT1G17400	DEEPER ROOTING 3 (DRO3)
AT1G72490	DEEPER ROOTING 1 (DRO1)
AT2G47430	CYTOKININ-INDEPENDENT 1 (CKI1)
AT4G27950	CYTOKININ RESPONSE FACTOR 4 (CRF4)
AT5G53290	CYTOKININ RESPONSE FACTOR 3 (CRF3)
AT4G23750	CYTOKININ RESPONSE FACTOR 2 (CRF2)
AT1G75450	CYTOKININ OXIDASE 5 (CKX5)
AT4G34960	CYCLOPHYLIN 21-1 (CYP21-1)
AT5G62430	CYCLING DOF FACTOR 1 (CDF1)
AT1G73690	CYCLIN-DEPENDENT KINASE D1;1 (CDKD1;1)
AT2G22490	CYCLIN D2;1 (CYCD2;1)
AT2G46440	CYCLIC NUCLEOTIDE-GATED CHANNELS (CNGC11)
AT5G14870	CYCLIC NUCLEOTIDE-GATED CHANNEL 18 (CNGC18)
AT2G46450	CYCLIC NUCLEOTIDE-GATED CHANNEL 12 (CNGC12)
AT5G53950	CUP-SHAPED COTYLEDON 2 (CUC2)
AT3G14010	CTC-INTERACTING DOMAIN 4 (CID4)
AT1G26260	CRYPTOCHROME-INTERACTING BASIC-HELIX-LOOP-HELIX 5 (CIB5)
AT4G25490	C-REPEAT/DRE BINDING FACTOR 1 (CBF1)
AT1G28680	COUMARIN SYNTHASE (COSY)
AT1G05470	COTYLEDON VASCULAR PATTERN 2 (CVP2)
AT5G13290	CORYNE (CRN)
AT5G24930	CONSTANS-LIKE 4 (COL4)
AT2G24790	CONSTANS-LIKE 3 (COL3)
AT2G27228	CONSERVED PEPTIDE UPSTREAM OPEN READING FRAME 6 (CPuORF6)
AT3G22968	CONSERVED PEPTIDE UPSTREAM OPEN READING FRAME 59 (CPuORF59)
AT1G75388	CONSERVED PEPTIDE UPSTREAM OPEN READING FRAME 5 (CPuORF5)
AT1G29951	CONSERVED PEPTIDE UPSTREAM OPEN READING FRAME 35 (CPuORF35)
AT1G29952	CONSERVED PEPTIDE UPSTREAM OPEN READING FRAME 34 (CPuORF34)
AT1G64142	CONSERVED PEPTIDE UPSTREAM OPEN READING FRAME 23 (CPuORF23)
AT4G34588	CONSERVED PEPTIDE UPSTREAM OPEN READING FRAME 2 (CPuORF2)
AT2G18162	CONSERVED PEPTIDE UPSTREAM OPEN READING FRAME 1 (CPuORF1)
AT2G17240	CONSERVED ONLY IN THE GREEN LINEAGE20 (CGL20A)
AT5G67370	CONSERVED IN THE GREEN LINEAGE AND DIATOMS 27 (CGLD27)
AT5G42860	COMPANION OF CELLULOSE SYNTHASE 2 (CC2)
AT3G02210	COBRA-LIKE PROTEIN 1 PRECURSOR (COBL1)
AT3G04680	CLP-SIMILAR PROTEIN 3 (CLPS3)
AT1G25425	CLAVATA3/ESR-RELATED 43 (CLE43)
AT1G68920	CIB1 LIKE PROTEIN 1 (CIL1)
AT5G66650	CHLOROPLAST-LOCALIZED MITOCHONDRIAL CALCIUM UNIPORTER (CMCU)
AT3G60680	CHIQUITA1-LIKE 9 (CHIQL9)
AT2G30380	CHIQUITA1-LIKE 8 (CHIQL8)
AT4G14723	CHALLAH-LIKE 2 (CLL2)
AT3G22820	CHALLAH-LIKE 1 (CLL1)
AT3G50530	CDPK-RELATED KINASE (CRK)
AT5G17850	CATION/CA2+EXCHANGER2 (CCX2)
AT4G32810	CAROTENOID CLEAVAGE DIOXYGENASE 8 (CCD8)
AT2G46410	CAPRICE (CPC)
AT4G34580	CAN OF WORMS1 (COW1)
AT5G17860	CALCIUM EXCHANGER 7 (CAX7)
AT5G04870	CALCIUM DEPENDENT PROTEIN KINASE 1 (CPK1)
AT3G18080	B-S GLUCOSIDASE 44 (BGLU44)
AT5G66740	BOUNDARY OF ROP DOMAIN8 (BDR8)
AT1G79420	BOUNDARY OF ROP DOMAIN2 (BDR2)
AT2G41370	BLADE ON PETIOLE2 (BOP2)
AT3G57130	BLADE ON PETIOLE 1 (BOP1)
AT1G64150	BIVALENT CATION TRANSPORTER 1 (BICAT1)
AT3G60860	BIG2 (BIG2)
AT1G55120	BETA-FRUCTOFURANOSIDASE 5 (FRUCT5)
AT3G18070	BETA GLUCOSIDASE 43 (BGLU43)
AT1G70410	BETA CARBONIC ANHYDRASE 4 (BCA4)
AT1G78700	BES1/BZR1 HOMOLOG 4 (BEH4)
AT3G50750	BES1/BZR1 HOMOLOG 1 (BEH1)
AT2G23760	BEL1-LIKE HOMEODOMAIN 4 (BLH4)
AT1G75390	BASIC LEUCINE-ZIPPER 44 (bZIP44)
AT2G18160	BASIC LEUCINE-ZIPPER 2 (bZIP2)
AT4G29100	BASIC HELIX LOOP HELIX 68 (BHLH68)
AT5G65700	BARELY ANY MERISTEM 1 (BAM1)
AT5G17430	BABY BOOM (BBM)
AT5G50300	AZA-GUANINE RESISTANT2 (AZG2)
AT1G78100	AUXIN UP-REGULATED F-BOX PROTEIN 1 (AUF1)
AT1G30330	AUXIN RESPONSE FACTOR 6 (ARF6)
AT5G62000	AUXIN RESPONSE FACTOR 2 (ARF2)
AT4G36520	AUXILIN-LIKE4 (AUXILIN-LIKE4)
AT3G60640	AUTOPHAGY 8G (ATG8G)
AT1G13210	AUTOINHIBITED CA2+/ATPASE II (ACA.l)
AT3G16340	ATP-BINDING CASSETTE G29 (ABCG29)
AT3G21090	ATP-BINDING CASSETTE G15 (ABCG15)
AT4G30300	ATP-BINDING CASSETTE E3 (ABCE3)
AT3G13090	ATP-BINDING CASSETTE C6 (ABCC6)
AT3G13080	ATP-BINDING CASSETTE C3 (ABCC3)
AT2G39480	ATP-BINDING CASSETTE B6 (ABCB6)
AT3G28860	ATP-BINDING CASSETTE B19 (ABCB19)
AT3G28345	ATP-BINDING CASSETTE B15 (ABCB15)
AT1G71960	ATP-BINDING CASETTE G25 (ABCG25)
AT2G45430	AT-HOOK MOTIF NUCLEAR-LOCALIZED PROTEIN 22 (AHL22)
AT3G04570	AT-HOOK MOTIF NUCLEAR-LOCALIZED PROTEIN 19 (AHL19)
AT3G60870	AT-HOOK MOTIF NUCLEAR-LOCALIZED PROTEIN 18 (AHL18)
AT3G55560	AT-HOOK MOTIF NUCLEAR-LOCALIZED PROTEIN 15 (AHL15)
AT1G63480	AT-HOOK MOTIF NUCLEAR LOCALIZED PROTEIN 12 (AHL12)
AT3G48190	ATAXIA-TELANGIECTASIA MUTATED (ATM)
AT5G66870	ASYMMETRIC LEAVES 2-LIKE 1 (ASL1)
AT5G14920	A-STIMULATED IN ARABIDOPSIS 14 (GASA14)
AT2G30970	ASPARTATE AMINOTRANSFERASE 1 (ASP1)
AT3G16150	ASPARAGINASE B1 (ASPGB1)
AT1G69440	ARGONAUTE7 (AGO7)
AT2G27880	ARGONAUTE 5 (AGO5)
AT1G28290	ARABINOGALACTAN PROTEIN 31 (AGP31)
AT3G03550	ARABIDOPSIS T??XICOS EN LEVADURA 51 (ATL51)
AT1G72570	AP2-LIKE ETHYLENE-RESPONSIVE TRANSCRIPTION FACTOR (AIL1)
AT4G00730	ANTHOCYANINLESS 2 (ANL2)
AT3G63270	ANTAGONIST OF LHP1-1 (ALP1)
AT3G51290	ALTERED PHOSPHATE STARVATION RESPONSE 1 (APSR1)
AT1G68560	ALPHA-XYLOSIDASE 1 (XYL1)
AT3G46970	ALPHA-GLUCAN PHOSPHORYLASE 2 (PHS2)
AT2G28800	ALBINO 3 (ALB3)
AT5G57390	AINTEGUMENTA-LIKE 5 (AIL5)
AT5G51860	AGAMOUS-LIKE 72 (AGL72)
AT2G22630	AGAMOUS-LIKE 17 (AGL17)
AT2G24765	ADP-RIBOSYLATION FACTOR 3 (ARF3)
AT5G65110	ACYL-COA OXIDASE 2 (ACX2)
AT5G16230	ACYL-ACYL CARRIER PROTEIN DESATURASE3 (AAD3)
AT1G74500	ACTIVATION-TAGGED BRI1(BRASSINOSTEROID-INSENSITIVE 1)-SUPPRESSOR 1 (BS1)
AT3G12110	ACTIN-11 (ACT11)
AT5G59370	ACTIN 4 (ACT4)
AT2G05710	ACONITASE 3 (ACO3)
AT3G19290	ABRE BINDING FACTOR 4 (ABF4)
AT1G69260	ABI FIVE BINDING PROTEIN (AFP1)
AT5G50360	ABA-INDUCED TRANSCRIPTION REPRESSOR 5 (AITR5)
AT2G40220	ABA INSENSITIVE 4 (ABI4)
AT3G24650	ABA INSENSITIVE 3 (ABI3)
AT2G17370	3-HYDROXY-3-METHYLGLUTARYL-COA REDUCTASE 2 (HMG2)
AT5G62790	1-DEOXY-D-XYLULOSE 5-PHOSPHATE REDUCTOISOMERASE (DXR)
AT3G14370	Serine/threonine-protein kinase (WAG2)
AT3G61800	UV-stimulated scaffold protein A homolog (UVSSA)
AT5G66690	UDP-glycosyltransferase 72E2 (UGT72E2)
AT5G65300	(SUPA)
AT1G10690	Cyclin-dependent protein kinase inhibitor (SMR8)
AT5G59360	Cyclin-dependent protein kinase inhibitor (SMR14)
AT1G29950	basic helix-loop-helix 144 (bHLH144)
AT1G74450	(ROH1D)
AT4G19700	E3 ubiquitin-protein ligase (BOI)
AT4G26540	RGF1 INSENSITIVE 3 (RGI3)
AT5G48940	RGF1 INSENSITIVE 2 (RGI2)
AT3G24240	RGF1 INSENSITIVE 1 (RGI1)
AT2G22420	PEROXIDASE 17 (PER17)
AT1G76950	PH, RCC1 and FYVE domains-containing protein 1 (PRAF1)
AT1G62770	Pectinesterase inhibitor 9 (PMEI9)
AT1G10900	Phosphatidylinositol 4-phosphate 5-kinase 7 (PIP5K7)
AT5G14650	Pectin lyase-like superfamily protein (PGLR)
AT1G76940	Nuclear speckle RNA-binding protein A (NSRA)
AT5G18230	Transcription regulator NOT2/NOT3/NOT5 family protein (NOT3)
AT1G70000	MYB-like Domain transcription factor (MYBD)
AT1G74440	PPM-type phosphatase domain-containing protein (MHL)
AT1G73480	alpha/beta-Hydrolases superfamily protein (MAGL4)
AT2G18340	Late embryogenesis abundant 13 (LEA13)
AT3G24810	KIP-RELATED PROTEIN 5 (KRP5)
AT5G47370	Homeobox-leucine zipper protein (HAT2)
AT1G29550	Eukaryotic translation initiation factor 4E-3 (EIF4E3)
AT1G64620	Dof zinc finger protein 1.8 (DOF1.8)
AT1G11120	CTTNBP 2 amino-terminal-like protein (DEG23)
AT1G10657	AT1G10657 (DEG17)
AT2G04030	Heat shock protein 90-5 (HSP90-5)
AT3G12300	(BUG22)
AT5G08130	BES1-INTERACTING MYC-LIKE1 (BIM1)
AT1G71870	MULTIDRUG AND TOXIC COMPOUND EXTRUSION 45 (MATE45)
AT1G22490	basic helix-loop-helix 94 (BHLH094)
AT5G04885	beta-glucosidase (BGLC3)
AT4G21340	basic helix-loop-helix (B70)
AT3G08760	(ATSIK)
AT1G07620	TON1-RECRUITING MOTIF protein 32 (TRM32)
AT1G15500	ADP, ATP carrier protein 2 (AATP2)
AT3G63260	protein kinase (ATMRK1)
AT1G18250	Thaumatin-like protein (ATLP-1)
AT1G72310	RING-H2 finger protein (ATL3)
AT3G63350	HEAT SHOCK TRANSCRIPTION FACTOR A7B (HSFA7B)
AT3G08030	(ATHA2-1)
AT3G14000	Brevis radix-like 2 (ATBRXL2)
AT3G23060	RING domain-containing protein (ATBM1C)
AT1G20823	Arabidopsis Tóxicos en Levadura 80 (ATATL80)
AT2G30130	ASYMMETRIC LEAVES2-LIKE 5 (ASL5)
AT1G28670	GDSL-like lipase (ARAB-1)
AT5G67360	SUBTILISIN-LIKE SERINE PROTEASE 1.7 F (SBT1.7)
AT5G43780	ATP SULFURYLASE 4 (APS4)
AT3G25250	AGC2 KINASE 1 (AGC2-1)
AT3G20910	NUCLEAR FACTOR Y, SUBUNIT A9 (NF-YA9)
AT5G28840	GDP-D-MANNOSE 3',5'-EPIMERASE (GME)
AT1G57750	CYTOCHROME P450, FAMILY 96, SUBFAMILY A, POLYPEPTIDE 15 (CYP96A15)
AT1G64950	CYTOCHROME P450, FAMILY 89, SUBFAMILY A, POLYPEPTIDE 5 (CYP89A5)
AT1G19630	CYTOCHROME P450, FAMILY 722, SUBFAMILY A, POLYPEPTIDE 1 (CYP722A1)
AT1G78490	CYTOCHROME P450, FAMILY 708, SUBFAMILY A, POLYPEPTIDE 3 (CYP708A3)
AT5G67390
AT5G67290
AT5G66860
AT5G66790
AT5G66780
AT5G66770
AT5G66658
AT5G65660
AT5G65380
AT5G65305
AT5G65120
AT5G62960
AT5G62800
AT5G62710
AT5G62030
AT5G61997
AT5G60820
AT5G60805
AT5G60680
AT5G60290
AT5G60190
AT5G58640
AT5G57391
AT5G56790
AT5G56530
AT5G55960
AT5G55950
AT5G55620
AT5G55610
AT5G55180
AT5G54375
AT5G54370
AT5G54365
AT5G53410
AT5G51560
AT5G50361
AT5G50180
AT5G50175
AT5G50170
AT5G49800
AT5G49665
AT5G49110
AT5G49100
AT5G48480
AT5G47510
AT5G47445
AT5G47380
AT5G47060
AT5G47050
AT5G45730
AT5G45720
AT5G44220
AT5G43800
AT5G43790
AT5G42850
AT5G41620
AT5G41614
AT5G41310
AT5G41140
AT5G39880
AT5G39870
AT5G39865
AT5G39473
AT5G39471
AT5G26731
AT5G26720
AT5G26710
AT5G24890
AT5G24610
AT5G24600
AT5G22315
AT5G22310
AT5G22210
AT5G22200
AT5G19095
AT5G18470
AT5G18460
AT5G18245
AT5G17795
AT5G17500
AT5G17350
AT5G17340
AT5G16220
AT5G16210
AT5G14910
AT5G14900
AT5G14690
AT5G14680
AT5G14210
AT5G13920
AT5G13917
AT5G13720
AT5G11900
AT5G10946
AT5G09450
AT5G09445
AT5G09443
AT5G07340
AT5G07330
AT5G07322
AT5G05598
AT5G04880
AT5G04030
AT5G02180
AT5G02170
AT4G39840
AT4G39404
AT4G39170
AT4G39160
AT4G37895
AT4G37880
AT4G37660
AT4G37620
AT4G35240
AT4G34420
AT4G34419
AT4G34415
AT4G34412
AT4G33810
AT4G33800
AT4G33160
AT4G30310
AT4G28100
AT4G26542
AT4G25620
AT4G24790
AT4G23490
AT4G22760
AT4G22758
AT4G22754
AT4G22250
AT4G21500
AT4G20365
AT4G19980
AT4G19160
AT4G18815
AT4G18810
AT4G17765
AT4G17270
AT4G17260
AT4G17250
AT4G17150
AT4G17140
AT4G16630
AT4G13505
AT4G13160
AT4G13150
AT4G11300
AT4G10630
AT4G08949
AT4G08455
AT4G02930
AT4G02110
AT4G01460
AT3G63340
AT3G63240
AT3G62570
AT3G61898
AT3G61820
AT3G60910
AT3G60897
AT3G60660
AT3G60650
AT3G60647
AT3G57830
AT3G57820
AT3G57570
AT3G56880
AT3G55566
AT3G54740
AT3G53550
AT3G53190
AT3G51280
AT3G51057
AT3G50755
AT3G50751
AT3G50340
AT3G50337
AT3G50010
AT3G49800
AT3G49796
AT3G49790
AT3G48660
AT3G48380
AT3G48370
AT3G48185
AT3G47800
AT3G45620
AT3G44740
AT3G29310
AT3G29305
AT3G29300
AT3G29140
AT3G29130
AT3G26742
AT3G24542
AT3G23570
AT3G23171
AT3G23160
AT3G23040
AT3G22970
AT3G22800
AT3G22072
AT3G22070
AT3G21540
AT3G21100
AT3G20900
AT3G20898
AT3G20820
AT3G20350
AT3G20340
AT3G20015
AT3G17120
AT3G17110
AT3G15720
AT3G15530
AT3G15260
AT3G15250
AT3G15240
AT3G15220
AT3G15200
AT3G14240
AT3G13410
AT3G13404
AT3G13403
AT3G13340
AT3G13335
AT3G12710
AT3G11690
AT3G10790
AT3G10780
AT3G10770
AT3G10760
AT3G10240
AT3G08762
AT3G08660
AT3G08650
AT3G08020
AT3G07550
AT3G06870
AT3G06868
AT3G06270
AT3G05165
AT3G04560
AT3G04360
AT3G04350
AT3G03170
AT3G03150
AT3G02420
AT3G02220
AT3G01516
AT3G01513
AT2G46850
AT2G46780
AT2G46420
AT2G45720
AT2G45710
AT2G45700
AT2G45434
AT2G45161
AT2G43490
AT2G43320
AT2G42885
AT2G42660
AT2G42425
AT2G42110
AT2G41790
AT2G41640
AT2G41080
AT2G38710
AT2G38365
AT2G38350
AT2G36040
AT2G36030
AT2G35208
AT2G35200
AT2G34340
AT2G34030
AT2G34020
AT2G33320
AT2G30960
AT2G29660
AT2G29654
AT2G29230
AT2G28790
AT2G27870
AT2G27060
AT2G25690
AT2G25482
AT2G24780
AT2G24140
AT2G23160
AT2G23040
AT2G22905
AT2G22482
AT2G20362
AT2G19460
AT2G15590
AT2G05790
AT2G05786
AT2G05780
AT2G05330
AT2G04480
AT2G04050
AT2G03980
AT2G03822
AT2G03821
AT2G03810
AT2G03080
AT2G02720
AT2G01220
AT1G80640
AT1G80630
AT1G80290
AT1G80280
AT1G77746
AT1G75090
AT1G74448
AT1G73470
AT1G72480
AT1G71530
AT1G71520
AT1G71490
AT1G70570
AT1G70400
AT1G70010
AT1G69760
AT1G67590
AT1G67510
AT1G66760
AT1G66180
AT1G66173
AT1G66110
AT1G66100
AT1G64618
AT1G64450
AT1G64140
AT1G62695
AT1G62690
AT1G61260
AT1G61200
AT1G58420
AT1G58410
AT1G58010
AT1G58007
AT1G57600
AT1G56220
AT1G55205
AT1G55200
AT1G53970
AT1G53950
AT1G53460
AT1G53070
AT1G51172
AT1G50660
AT1G35840
AT1G35830
AT1G33790
AT1G33785
AT1G32920
AT1G32910
AT1G32700
AT1G32690
AT1G31030
AT1G29980
AT1G29540
AT1G29530
AT1G28685
AT1G28310
AT1G27210
AT1G26860
AT1G26730
AT1G25530
AT1G25510
AT1G23074
AT1G23070
AT1G22480
AT1G22180
AT1G22160
AT1G21975
AT1G21973
AT1G21835
AT1G21830
AT1G21740
AT1G21738
AT1G21400
AT1G21395
AT1G21090
AT1G21080
AT1G21050
AT1G19650
AT1G19460
AT1G18240
AT1G17390
AT1G15490
AT1G15170
AT1G15165
AT1G15090
AT1G14730
AT1G14710
AT1G12855
AT1G12850
AT1G12810
AT1G12805
AT1G12600
AT1G11572
AT1G11112
AT1G10652
AT1G10650
AT1G10538
AT1G10530
AT1G09590
AT1G09580
AT1G09390
AT1G07280
AT1G02391
AT1G01310
AT1G01305
AT1G01300
AT1G33102
AT1G33110
AT2G28690
AT4G03965
AT1G63850
AT1G49610
AT4G03970
AT5G17840
AT5G17847

## Sheet: BinGO analysis BBM targets
BinGO analysis of common BBM:BBM-GFP and 35S:BBM-GFP target genes
GO ID	GO description	p-value	corr p-value	cluster frequency	total frequency	genes
48513	organ development	8.2572e-09	5.3933e-06	65/760 8.5%	719/22304 3.2%	AT1G32240 AT5G16560 AT3G54010 AT3G51060 AT1G72570 AT2G46410 AT3G17185 AT2G01420 AT1G07630 AT1G51190 AT1G15750 AT3G04680 AT5G14010 AT1G33240 AT3G57130 AT5G53950 AT5G43070 AT4G27330 AT4G34580 AT2G41370 AT2G23760 AT3G14362 AT1G70560 AT1G78240 AT5G57390 AT2G28890 AT1G73590 AT5G13290 AT4G18390 AT5G16023 AT5G22220 AT3G28860 AT5G17430 AT4G32810 AT5G25890 AT5G62000 AT2G30130 AT3G14370 AT4G39403 AT1G23380…
48731	system development	8.791e-09	5.3933e-06	65/760 8.5%	720/22304 3.2%	AT1G32240 AT5G16560 AT3G54010 AT3G51060 AT1G72570 AT2G46410 AT3G17185 AT2G01420 AT1G07630 AT1G51190 AT1G15750 AT3G04680 AT5G14010 AT1G33240 AT3G57130 AT5G53950 AT5G43070 AT4G27330 AT4G34580 AT2G41370 AT2G23760 AT3G14362 AT1G70560 AT1G78240 AT5G57390 AT2G28890 AT1G73590 AT5G13290 AT4G18390 AT5G16023 AT5G22220 AT3G28860 AT5G17430 AT4G32810 AT5G25890 AT5G62000 AT2G30130 AT3G14370 AT4G39403 AT1G23380…
32502	developmental process	2.9107e-07	0.00011905	116/760 15.2%	1820/22304 8.1%	AT2G35720 AT5G26720 AT1G32240 AT3G51060 AT5G02190 AT2G01420 AT5G45800 AT1G15750 AT3G54220 AT5G53950 AT1G30330 AT5G43070 AT4G27330 AT2G35210 AT4G37650 AT4G37890 AT1G28300 AT3G44750 AT1G78240 AT1G73590 AT2G47430 AT4G18390 AT5G22220 AT3G28860 AT5G17430 AT4G32810 AT2G30130 AT5G35770 AT1G80100 AT1G79580 AT5G13180 AT2G42870 AT2G04030 AT1G11130 AT5G65380 AT3G04420 AT4G00730 AT3G24650 AT5G66870 AT3G57670…
32501	multicellular organismal process	1.2774e-06	0.00034767	110/760 14.4%	1732/22304 7.7%	AT2G35720 AT5G26720 AT1G32240 AT3G51060 AT5G02190 AT2G01420 AT5G45800 AT1G15750 AT3G54220 AT5G53950 AT1G30330 AT5G43070 AT4G27330 AT2G35210 AT4G37650 AT4G37890 AT1G28300 AT3G44750 AT1G78240 AT1G73590 AT2G47430 AT3G23050 AT3G48190 AT4G18390 AT5G22220 AT3G28860 AT5G17430 AT4G32810 AT2G30130 AT5G35770 AT1G80100 AT1G79580 AT5G13180 AT2G04030 AT1G11130 AT5G65380 AT3G04420 AT4G00730 AT3G24650 AT5G66870…
48856	anatomical structure development	1.4471e-06	0.00034767	94/760 12.3%	1392/22304 6.2%	AT2G35720 AT5G26720 AT1G32240 AT5G16560 AT3G54010 AT3G51060 AT2G18340 AT5G02190 AT1G72570 AT2G46410 AT3G17185 AT2G01420 AT5G45800 AT1G07630 AT1G51190 AT1G15750 AT3G04680 AT5G14010 AT1G33240 AT3G57130 AT5G53950 AT1G30330 AT5G43070 AT4G27330 AT2G35210 AT4G34580 AT1G21390 AT2G41370 AT1G28300 AT2G23760 AT3G14362 AT1G70560 AT1G78240 AT5G57390 AT2G28890 AT1G73590 AT5G13290 AT3G46290 AT2G20370 AT4G18390…
7275	multicellular organismal development	1.8126e-06	0.00034767	106/760 13.9%	1655/22304 7.4%	AT2G35720 AT5G26720 AT1G32240 AT3G51060 AT5G02190 AT2G01420 AT5G45800 AT1G15750 AT3G54220 AT5G53950 AT1G30330 AT5G43070 AT4G27330 AT2G35210 AT4G37650 AT4G37890 AT1G28300 AT3G44750 AT1G78240 AT1G73590 AT2G47430 AT4G18390 AT5G22220 AT3G28860 AT5G17430 AT4G32810 AT2G30130 AT5G35770 AT1G80100 AT1G79580 AT5G13180 AT2G04030 AT1G11130 AT5G65380 AT3G04420 AT4G00730 AT3G24650 AT5G66870 AT3G57670 AT1G12860…
9719	response to endogenous stimulus	1.9835e-06	0.00034767	66/760 8.6%	835/22304 3.7%	AT5G17490 AT4G30850 AT3G23030 AT3G54010 AT1G71960 AT3G19290 AT3G17860 AT1G25540 AT2G46410 AT5G08130 AT3G60690 AT2G47260 AT2G46370 AT2G27050 AT1G15750 AT4G08950 AT1G30330 AT5G13930 AT5G07010 AT2G42580 AT4G29080 AT3G15210 AT2G05710 AT1G70000 AT1G70560 AT1G78240 AT3G46290 AT5G25900 AT2G47430 AT3G23050 AT5G22220 AT3G28860 AT4G32810 AT1G19640 AT5G25890 AT1G66350 AT1G73687 AT5G14920 AT1G69260 AT4G39403…
65007	biological regulation	4.9719e-06	0.00076256	173/760 22.7%	3243/22304 14.5%	AT5G26720 AT1G32240 AT4G21340 AT3G51060 AT3G19290 AT1G25540 AT2G01420 AT2G47260 AT3G14950 AT2G43500 AT2G23290 AT5G24930 AT3G54220 AT5G10945 AT5G66730 AT5G53950 AT1G30330 AT4G37650 AT5G13930 AT2G22630 AT4G29080 AT1G25550 AT5G39865 AT1G28300 AT1G05800 AT1G70000 AT3G10760 AT3G48670 AT1G73590 AT2G42660 AT2G29660 AT2G03070 AT5G48930 AT3G48190 AT5G47440 AT3G13405 AT3G02990 AT5G18240 AT4G18390 AT5G22220…
19222	regulation of metabolic process	2.568e-05	0.0035011	110/760 14.4%	1825/22304 8.1%	AT1G32240 AT4G21340 AT3G51060 AT3G19290 AT1G25540 AT2G47260 AT2G43500 AT2G23290 AT5G24930 AT5G10945 AT5G66730 AT1G30330 AT4G37650 AT5G13930 AT4G29080 AT1G25550 AT1G28300 AT1G70000 AT3G10760 AT3G48670 AT2G42660 AT2G29660 AT5G48930 AT3G48190 AT3G13405 AT3G02990 AT5G18240 AT4G18390 AT5G22220 AT5G17430 AT3G20740 AT1G22490 AT2G22780 AT2G31230 AT5G18230 AT3G04420 AT5G17300 AT3G24650 AT5G66870 AT3G57670…
10033	response to organic substance	3.5099e-05	0.0043067	73/760 9.6%	1037/22304 4.6%	AT5G17490 AT4G30850 AT3G23030 AT3G54010 AT5G49520 AT5G62020 AT1G71520 AT1G71960 AT1G69440 AT3G19290 AT3G17860 AT1G25540 AT2G46410 AT5G08130 AT3G60690 AT2G47260 AT2G46370 AT2G27050 AT1G15750 AT4G08950 AT1G30330 AT5G13930 AT5G07010 AT2G42580 AT4G29080 AT3G15210 AT2G05710 AT1G70000 AT1G70560 AT1G78240 AT3G46290 AT5G25900 AT2G20370 AT2G47430 AT3G23050 AT5G22220 AT3G28860 AT4G32810 AT1G19640 AT5G25890…
50793	regulation of developmental process	4.9382e-05	0.0055083	31/760 4.0%	273/22304 1.2%	AT2G03070 AT4G18390 AT1G26260 AT5G62000 AT1G69440 AT1G12610 AT1G25540 AT2G46410 AT2G28800 AT1G79580 AT1G51190 AT2G27230 AT1G11130 AT5G14010 AT5G53950 AT1G14920 AT5G13910 AT5G43270 AT2G35350 AT2G19450 AT2G22630 AT5G11530 AT5G65700 AT5G62430 AT5G03150 AT5G55630 AT1G70560 AT5G57390 AT5G13290 AT3G46290 AT2G24790
60255	regulation of macromolecule metabolic process	8.5489e-05	0.0084877	102/760 13.4%	1685/22304 7.5%	AT1G32240 AT4G21340 AT3G51060 AT3G19290 AT1G25540 AT2G47260 AT2G43500 AT2G23290 AT5G24930 AT5G10945 AT5G66730 AT1G30330 AT4G29080 AT1G25550 AT1G28300 AT1G70000 AT3G10760 AT3G48670 AT2G42660 AT2G29660 AT3G48190 AT3G13405 AT3G02990 AT5G18240 AT4G18390 AT5G22220 AT5G17430 AT3G20740 AT1G22490 AT2G31230 AT5G18230 AT3G04420 AT5G17300 AT3G24650 AT5G66870 AT3G57670 AT3G61897 AT1G12860 AT5G13910 AT4G24240…
10468	regulation of gene expression	8.9926e-05	0.0084877	100/760 13.1%	1642/22304 7.3%	AT1G32240 AT4G21340 AT3G51060 AT3G19290 AT1G25540 AT2G47260 AT2G43500 AT2G23290 AT5G24930 AT5G10945 AT5G66730 AT1G30330 AT4G29080 AT1G25550 AT1G28300 AT1G70000 AT3G10760 AT3G48670 AT2G42660 AT2G29660 AT3G13405 AT3G02990 AT5G18240 AT4G18390 AT5G22220 AT5G17430 AT3G20740 AT1G22490 AT2G31230 AT5G18230 AT3G04420 AT5G17300 AT3G24650 AT5G66870 AT3G57670 AT3G61897 AT1G12860 AT5G13910 AT4G24240 AT2G18160…
7389	pattern specification process	0.00010138	0.008885	19/760 2.5%	114/22304 0.5%	AT1G15750 AT1G32240 AT5G16560 AT3G54010 AT1G05470 AT3G54220 AT3G57130 AT5G53950 AT5G66870 AT3G51060 AT4G37650 AT2G42580 AT2G41370 AT4G39403 AT3G44750 AT2G01420 AT1G70560 AT1G73590 AT1G51190
9725	response to hormone stimulus	0.00013056	0.01068	58/760 7.6%	767/22304 3.4%	AT5G17490 AT4G30850 AT3G23030 AT3G54010 AT1G71960 AT3G19290 AT5G08130 AT3G60690 AT2G47260 AT2G46370 AT2G27050 AT1G15750 AT4G08950 AT1G30330 AT2G42580 AT4G29080 AT3G15210 AT2G05710 AT1G70000 AT1G70560 AT1G78240 AT3G46290 AT5G25900 AT2G47430 AT3G23050 AT5G22220 AT3G28860 AT4G32810 AT5G25890 AT1G66350 AT1G73687 AT5G14920 AT1G69260 AT4G39403 AT1G80100 AT2G46270 AT4G31320 AT1G75580 AT2G25490 AT4G28720…
65008	regulation of biological quality	0.0002343	0.016289	47/760 6.1%	569/22304 2.5%	AT5G48930 AT3G48190 AT5G26720 AT3G54010 AT3G28860 AT4G32810 AT3G51060 AT1G12610 AT1G70710 AT5G66680 AT3G14370 AT4G39403 AT1G26770 AT5G63530 AT2G01420 AT2G23150 AT5G42850 AT3G14950 AT4G28720 AT4G30960 AT3G54220 AT1G33240 AT1G13590 AT5G17300 AT5G14870 AT5G24270 AT3G57670 AT2G35350 AT5G47370 AT4G37650 AT5G13930 AT4G34580 AT5G58640 AT1G04610 AT5G39865 AT1G05800 AT5G02260 AT1G75450 AT5G55630 AT1G70560…
31326	regulation of cellular biosynthetic process	0.00023896	0.016289	94/760 12.3%	1540/22304 6.9%	AT3G04670 AT3G04430 AT1G32240 AT5G49520 AT1G71520 AT3G20880 AT4G21340 AT3G51060 AT5G17810 AT3G20640 AT3G19290 AT1G72570 AT1G25540 AT2G46410 AT5G08130 AT3G14230 AT2G47260 AT2G43500 AT2G45160 AT2G23290 AT1G51190 AT5G24930 AT5G14010 AT1G33240 AT5G66730 AT3G57130 AT1G30330 AT5G17800 AT5G66770 AT3G20750 AT5G43270 AT4G00150 AT5G13930 AT4G29080 AT1G25550 AT3G15210 AT1G28300 AT3G20910 AT1G70000 AT3G10040…
9889	regulation of biosynthetic process	0.00023896	0.016289	94/760 12.3%	1540/22304 6.9%	AT3G04670 AT3G04430 AT1G32240 AT5G49520 AT1G71520 AT3G20880 AT4G21340 AT3G51060 AT5G17810 AT3G20640 AT3G19290 AT1G72570 AT1G25540 AT2G46410 AT5G08130 AT3G14230 AT2G47260 AT2G43500 AT2G45160 AT2G23290 AT1G51190 AT5G24930 AT5G14010 AT1G33240 AT5G66730 AT3G57130 AT1G30330 AT5G17800 AT5G66770 AT3G20750 AT5G43270 AT4G00150 AT5G13930 AT4G29080 AT1G25550 AT3G15210 AT1G28300 AT3G20910 AT1G70000 AT3G10040…
31323	regulation of cellular metabolic process	0.0003446	0.022254	99/760 13.0%	1664/22304 7.4%	AT1G32240 AT4G21340 AT3G51060 AT3G19290 AT1G25540 AT2G47260 AT2G43500 AT2G23290 AT5G24930 AT5G66730 AT1G30330 AT5G13930 AT4G29080 AT1G25550 AT1G28300 AT1G70000 AT3G10760 AT3G48670 AT2G42660 AT2G29660 AT5G48930 AT3G48190 AT3G02990 AT5G18240 AT4G18390 AT5G22220 AT5G17430 AT1G22490 AT2G22780 AT2G31230 AT5G18230 AT3G04420 AT5G17300 AT3G24650 AT5G66870 AT3G57670 AT1G14920 AT1G12860 AT5G13910 AT4G24240…
10556	regulation of macromolecule biosynthetic process	0.00061565	0.03777	91/760 11.9%	1504/22304 6.7%	AT3G04670 AT3G04430 AT1G32240 AT5G49520 AT1G71520 AT3G20880 AT4G21340 AT3G51060 AT5G17810 AT3G20640 AT3G19290 AT1G72570 AT1G25540 AT2G46410 AT5G08130 AT3G14230 AT2G47260 AT2G43500 AT2G45160 AT2G23290 AT1G51190 AT5G24930 AT5G14010 AT1G33240 AT5G66730 AT3G57130 AT1G30330 AT5G17800 AT5G66770 AT3G20750 AT5G43270 AT4G00150 AT4G29080 AT1G25550 AT3G15210 AT1G28300 AT3G20910 AT1G70000 AT3G10040 AT3G10760…
80090	regulation of primary metabolic process	0.00083562	0.048824	95/760 12.5%	1604/22304 7.1%	AT3G04670 AT3G04430 AT1G32240 AT5G49520 AT1G71520 AT3G20880 AT4G21340 AT3G51060 AT5G17810 AT3G20640 AT3G19290 AT1G72570 AT1G25540 AT2G46410 AT5G08130 AT3G14230 AT2G47260 AT2G43500 AT2G45160 AT2G23290 AT1G51190 AT5G24930 AT5G14010 AT1G33240 AT5G66730 AT3G57130 AT1G30330 AT5G17800 AT5G66770 AT3G20750 AT5G43270 AT4G00150 AT5G13930 AT4G29080 AT1G25550 AT3G15210 AT1G28300 AT3G20910 AT1G70000 AT3G10040…
3002	regionalization	0.00093056	0.0519	16/760 2.1%	93/22304 0.4%	AT1G15750 AT1G32240 AT5G16560 AT1G05470 AT3G54220 AT3G57130 AT5G53950 AT5G66870 AT3G51060 AT4G37650 AT2G42580 AT2G41370 AT4G39403 AT3G44750 AT1G70560 AT1G73590
50789	regulation of biological process	0.0014364	0.07663	144/760 18.9%	2783/22304 12.4%	AT1G32240 AT4G21340 AT3G51060 AT3G19290 AT1G25540 AT2G47260 AT3G14950 AT2G43500 AT2G23290 AT5G24930 AT5G10945 AT5G66730 AT5G53950 AT1G30330 AT4G37650 AT5G13930 AT2G22630 AT4G29080 AT1G25550 AT5G39865 AT1G28300 AT1G05800 AT1G70000 AT3G10760 AT3G48670 AT2G42660 AT2G29660 AT2G03070 AT5G48930 AT3G48190 AT5G47440 AT3G13405 AT3G02990 AT5G18240 AT4G18390 AT5G22220 AT5G17430 AT1G70410 AT1G12610 AT3G20740…
45449	regulation of transcription	0.0015674	0.080136	88/760 11.5%	1468/22304 6.5%	AT3G04670 AT3G04430 AT1G32240 AT5G49520 AT1G71520 AT3G20880 AT4G21340 AT3G51060 AT5G17810 AT3G20640 AT3G19290 AT1G72570 AT1G25540 AT2G46410 AT5G08130 AT3G14230 AT2G47260 AT2G43500 AT2G45160 AT2G23290 AT1G51190 AT5G24930 AT5G14010 AT5G66730 AT3G57130 AT1G30330 AT5G17800 AT5G66770 AT3G20750 AT5G43270 AT4G00150 AT1G25550 AT3G15210 AT1G28300 AT3G20910 AT1G70000 AT3G10040 AT3G10760 AT5G57390 AT3G48670…
71495	cellular response to endogenous stimulus	0.0018829	0.092412	27/760 3.5%	254/22304 1.1%	AT5G17490 AT1G19640 AT1G66350 AT1G69260 AT3G19290 AT3G17860 AT1G25540 AT5G08130 AT4G39403 AT1G80100 AT2G46370 AT4G28720 AT2G31230 AT2G27050 AT1G15750 AT5G17300 AT1G14920 AT3G56380 AT5G47370 AT2G42580 AT3G15210 AT2G41070 AT1G74500 AT2G40220 AT3G46290 AT5G25900 AT2G47430
19219	regulation of nucleobase, nucleoside, nucleotide and nucleic acid metabolic process	0.0023621	0.11147	90/760 11.8%	1527/22304 6.8%	AT3G04670 AT3G04430 AT1G32240 AT5G49520 AT1G71520 AT3G20880 AT4G21340 AT3G51060 AT5G17810 AT3G20640 AT3G19290 AT1G72570 AT1G25540 AT2G46410 AT5G08130 AT3G14230 AT2G47260 AT2G43500 AT2G45160 AT2G23290 AT1G51190 AT5G24930 AT5G14010 AT1G33240 AT5G66730 AT3G57130 AT1G30330 AT5G17800 AT5G66770 AT3G20750 AT5G43270 AT4G00150 AT1G25550 AT3G15210 AT1G28300 AT3G20910 AT1G70000 AT3G10040 AT3G10760 AT5G57390…
51171	regulation of nitrogen compound metabolic process	0.0039354	0.17884	90/760 11.8%	1545/22304 6.9%	AT3G04670 AT3G04430 AT1G32240 AT5G49520 AT1G71520 AT3G20880 AT4G21340 AT3G51060 AT5G17810 AT3G20640 AT3G19290 AT1G72570 AT1G25540 AT2G46410 AT5G08130 AT3G14230 AT2G47260 AT2G43500 AT2G45160 AT2G23290 AT1G51190 AT5G24930 AT5G14010 AT1G33240 AT5G66730 AT3G57130 AT1G30330 AT5G17800 AT5G66770 AT3G20750 AT5G43270 AT4G00150 AT1G25550 AT3G15210 AT1G28300 AT3G20910 AT1G70000 AT3G10040 AT3G10760 AT5G57390…
48507	meristem development	0.0073994	0.32425	15/760 1.9%	95/22304 0.4%	AT1G11130 AT1G15750 AT1G05470 AT5G14010 AT3G57130 AT5G53950 AT2G35350 AT1G72560 AT5G11530 AT5G65700 AT5G03150 AT1G23380 AT1G70560 AT5G13290 AT2G27230
42221	response to chemical stimulus	0.0081539	0.34499	96/760 12.6%	1710/22304 7.6%	AT5G17490 AT4G30850 AT3G23030 AT3G54010 AT5G49520 AT5G62020 AT1G71520 AT1G71960 AT1G69440 AT3G19290 AT3G17860 AT1G25540 AT2G46410 AT5G08130 AT3G60690 AT3G14230 AT2G47260 AT2G46370 AT2G27050 AT1G15750 AT4G02930 AT3G27820 AT4G08950 AT1G68560 AT1G30330 AT5G13930 AT5G07010 AT2G42580 AT4G29080 AT3G15210 AT2G05710 AT3G46970 AT1G70000 AT3G16340 AT1G70560 AT1G78240 AT3G48670 AT3G15730 AT3G46290 AT5G25900…
22621	shoot system development	0.020624	0.84352	28/760 3.6%	304/22304 1.3%	AT4G18390 AT5G16023 AT5G22220 AT4G32810 AT2G30130 AT3G14370 AT3G17185 AT1G07630 AT3G13960 AT1G11130 AT4G27950 AT1G15750 AT3G04680 AT1G33240 AT5G53950 AT5G66870 AT4G23750 AT2G23760 AT5G11530 AT4G23713 AT3G14362 AT1G70560 AT2G29125 AT1G78240 AT2G28890 AT1G73590 AT5G53290 AT1G68825
71310	cellular response to organic substance	0.02273	0.89968	29/760 3.8%	323/22304 1.4%	AT5G17490 AT1G19640 AT1G69440 AT1G66350 AT1G69260 AT3G19290 AT3G17860 AT1G25540 AT5G08130 AT4G39403 AT1G80100 AT2G46370 AT4G28720 AT2G31230 AT2G27050 AT1G15750 AT5G17300 AT1G14920 AT3G56380 AT5G47370 AT2G42580 AT3G15210 AT2G41070 AT1G74500 AT2G40220 AT3G46290 AT5G25900 AT2G20370 AT2G47430
70887	cellular response to chemical stimulus	0.026139	1.0023	31/760 4.0%	361/22304 1.6%	AT5G17490 AT1G19640 AT1G69440 AT1G66350 AT1G69260 AT3G19290 AT3G17860 AT1G25540 AT5G08130 AT4G39403 AT1G80100 AT2G46370 AT4G28720 AT2G31230 AT2G27050 AT1G15750 AT3G27820 AT5G17300 AT1G14920 AT3G56380 AT5G47370 AT2G42580 AT3G15210 AT2G41070 AT1G74500 AT2G40220 AT1G78380 AT3G46290 AT5G25900 AT2G20370 AT2G47430
50794	regulation of cellular process	0.037464	1.393	124/760 16.3%	2448/22304 10.9%	AT1G32240 AT4G21340 AT3G51060 AT3G19290 AT1G25540 AT2G47260 AT3G14950 AT2G43500 AT2G23290 AT5G24930 AT5G66730 AT1G30330 AT5G13930 AT4G29080 AT1G25550 AT5G39865 AT1G28300 AT1G05800 AT1G70000 AT3G10760 AT3G48670 AT2G42660 AT2G29660 AT5G48930 AT3G48190 AT5G47440 AT3G02990 AT5G18240 AT4G18390 AT5G22220 AT5G17430 AT1G70410 AT1G22490 AT2G28800 AT1G79580 AT2G25490 AT2G22780 AT1G11130 AT2G31230 AT5G18230…
23033	signaling pathway	0.046288	1.6704	44/760 5.7%	623/22304 2.7%	AT5G17490 AT3G24660 AT1G19640 AT3G56370 AT1G66350 AT1G69260 AT3G19290 AT3G17860 AT1G25540 AT3G17840 AT5G08130 AT4G39403 AT1G75640 AT1G80100 AT5G45800 AT2G46370 AT5G39471 AT4G28720 AT3G57830 AT2G31230 AT2G27050 AT1G15750 AT1G67510 AT3G56100 AT1G05470 AT5G17300 AT5G14210 AT3G24650 AT1G14920 AT3G56380 AT5G47370 AT2G42580 AT3G15210 AT2G41070 AT5G65700 AT1G74500 AT2G01210 AT2G40220 AT3G46290 AT5G25900…
48367	shoot development	0.048218	1.6904	27/760 3.5%	300/22304 1.3%	AT4G18390 AT5G16023 AT5G22220 AT4G32810 AT2G30130 AT3G14370 AT3G17185 AT1G07630 AT3G13960 AT4G27950 AT1G15750 AT3G04680 AT1G33240 AT5G53950 AT5G66870 AT4G23750 AT2G23760 AT5G11530 AT4G23713 AT3G14362 AT1G70560 AT2G29125 AT1G78240 AT2G28890 AT1G73590 AT5G53290 AT1G68825
50896	response to stimulus	0.10425	3.5531	152/760 20.0%	3207/22304 14.3%	AT2G35720 AT3G03540 AT4G30850 AT3G23030 AT5G62020 AT1G71960 AT1G32920 AT3G19290 AT1G25540 AT3G60690 AT2G47260 AT2G23050 AT2G46450 AT1G15750 AT4G02930 AT3G54220 AT5G10945 AT1G68560 AT1G30330 AT5G13930 AT5G07010 AT4G29080 AT1G05800 AT1G70000 AT3G16340 AT1G78240 AT3G48670 AT1G73590 AT1G75090 AT3G17830 AT5G25900 AT2G47430 AT2G03070 AT3G23050 AT3G48190 AT3G13405 AT5G22220 AT3G28860 AT5G14680 AT4G32810…
51239	regulation of multicellular organismal process	0.12991	4.3082	22/760 2.8%	229/22304 1.0%	AT2G03070 AT1G11130 AT5G14010 AT5G53950 AT1G26260 AT5G62000 AT1G14920 AT1G12610 AT5G13910 AT5G43270 AT2G19450 AT1G25540 AT2G22630 AT2G46410 AT5G11530 AT5G65700 AT5G62430 AT5G03150 AT5G55630 AT5G57390 AT5G13290 AT2G24790
22622	root system development	0.13914	4.3777	22/760 2.8%	230/22304 1.0%	AT1G11130 AT4G00730 AT3G54010 AT3G28860 AT5G25890 AT5G43070 AT4G23750 AT4G34580 AT3G14370 AT4G39403 AT1G74500 AT5G03150 AT2G01420 AT1G70560 AT1G78240 AT5G57390 AT1G79580 AT1G73590 AT5G13290 AT1G51190 AT2G42430 AT2G27230
48364	root development	0.13914	4.3777	22/760 2.8%	230/22304 1.0%	AT1G11130 AT4G00730 AT3G54010 AT3G28860 AT5G25890 AT5G43070 AT4G23750 AT4G34580 AT3G14370 AT4G39403 AT1G74500 AT5G03150 AT2G01420 AT1G70560 AT1G78240 AT5G57390 AT1G79580 AT1G73590 AT5G13290 AT1G51190 AT2G42430 AT2G27230
10073	meristem maintenance	0.17132	5.2551	10/760 1.3%	56/22304 0.2%	AT5G11530 AT5G65700 AT5G03150 AT1G23380 AT5G14010 AT1G70560 AT3G57130 AT5G13290 AT2G27230 AT2G35350
9755	hormone-mediated signaling pathway	0.29269	8.7594	21/760 2.7%	224/22304 1.0%	AT4G28720 AT5G17490 AT2G31230 AT2G27050 AT5G17300 AT1G66350 AT1G14920 AT1G69260 AT3G56380 AT5G47370 AT3G19290 AT2G42580 AT2G41070 AT5G08130 AT4G39403 AT1G74500 AT1G80100 AT2G40220 AT3G46290 AT5G25900 AT2G47430
9888	tissue development	0.31412	9.1767	23/760 3.0%	260/22304 1.1%	AT1G11130 AT1G15750 AT1G05470 AT5G22220 AT5G14010 AT1G33240 AT3G57130 AT5G53950 AT2G35350 AT1G13950 AT4G34580 AT2G46410 AT1G72560 AT5G11530 AT5G65700 AT2G01850 AT5G03150 AT1G23380 AT1G70560 AT1G80100 AT5G13290 AT5G13180 AT2G27230
32870	cellular response to hormone stimulus	0.35645	10.171	21/760 2.7%	227/22304 1.0%	AT4G28720 AT5G17490 AT2G31230 AT2G27050 AT5G17300 AT1G66350 AT1G14920 AT1G69260 AT3G56380 AT5G47370 AT3G19290 AT2G42580 AT2G41070 AT5G08130 AT4G39403 AT1G74500 AT1G80100 AT2G40220 AT3G46290 AT5G25900 AT2G47430
9653	anatomical structure morphogenesis	0.41762	11.033	36/760 4.7%	515/22304 2.3%	AT5G26720 AT5G16560 AT3G54010 AT4G18390 AT5G22220 AT5G17430 AT4G32810 AT5G25890 AT5G66680 AT2G30130 AT1G72570 AT1G26770 AT2G42430 AT2G27230 AT1G11130 AT1G15750 AT1G33240 AT3G57130 AT5G53950 AT5G14870 AT5G66870 AT3G57670 AT2G35350 AT5G47370 AT4G34580 AT2G41370 AT1G72560 AT2G23760 AT5G02260 AT1G74500 AT1G70560 AT5G57390 AT1G73590 AT5G13290 AT3G46290 AT2G20370
9867	jasmonic acid mediated signaling pathway	0.42214	11.033	8/760 1.0%	39/22304 0.1%	AT3G17860 AT1G25540 AT3G15210 AT1G15750 AT1G19640 AT2G46370 AT1G66350 AT1G14920
71395	cellular response to jasmonic acid stimulus	0.42214	11.033	8/760 1.0%	39/22304 0.1%	AT3G17860 AT1G25540 AT3G15210 AT1G15750 AT1G19640 AT2G46370 AT1G66350 AT1G14920
51094	positive regulation of developmental process	0.42261	11.033	9/760 1.1%	50/22304 0.2%	AT2G19450 AT1G11130 AT2G22630 AT2G46410 AT1G26260 AT5G62000 AT5G57390 AT1G79580 AT5G13910
9753	response to jasmonic acid stimulus	0.46945	12	16/760 2.1%	148/22304 0.6%	AT3G23050 AT1G15750 AT1G19640 AT1G66350 AT1G14920 AT1G28290 AT5G13930 AT5G07010 AT3G17860 AT1G25540 AT1G53940 AT2G46410 AT3G15210 AT5G60890 AT1G70000 AT2G46370
48519	negative regulation of biological process	0.52586	13.168	28/760 3.6%	362/22304 1.6%	AT3G13405 AT5G62000 AT1G69440 AT1G66350 AT1G73687 AT3G51060 AT4G34590 AT3G17185 AT5G41663 AT2G46370 AT2G25490 AT1G51190 AT2G27230 AT4G31877 AT1G33240 AT5G10945 AT1G14920 AT3G61897 AT2G35350 AT3G24810 AT3G15210 AT1G05800 AT3G20910 AT5G11530 AT5G62430 AT4G23713 AT1G70560 AT3G48670
48518	positive regulation of biological process	0.61016	14.973	20/760 2.6%	218/22304 0.9%	AT1G11130 AT5G48930 AT5G22220 AT3G57130 AT1G26260 AT5G62000 AT3G51060 AT5G13910 AT2G19450 AT1G25540 AT2G22630 AT2G46410 AT3G15210 AT1G28300 AT2G23150 AT2G46370 AT5G57390 AT1G79580 AT3G15730 AT1G21970
48827	phyllome development	0.78609	18.912	20/760 2.6%	222/22304 0.9%	AT4G27950 AT4G18390 AT5G22220 AT3G04680 AT4G32810 AT1G33240 AT5G53950 AT5G66870 AT4G23750 AT2G30130 AT3G14370 AT2G23760 AT3G17185 AT4G23713 AT1G70560 AT1G07630 AT3G13960 AT2G28890 AT1G73590 AT5G53290
45595	regulation of cell differentiation	0.88226	20.425	8/760 1.0%	43/22304 0.1%	AT1G11130 AT2G46410 AT5G03150 AT1G70560 AT1G79580 AT1G51190 AT2G27230 AT2G35350
10051	xylem and phloem pattern formation	0.88226	20.425	8/760 1.0%	43/22304 0.1%	AT2G42580 AT1G15750 AT4G39403 AT5G16560 AT1G05470 AT1G70560 AT1G73590 AT3G51060
9955	adaxial/abaxial pattern formation	0.94251	21.416	6/760 0.7%	23/22304 0.1%	AT2G41370 AT4G39403 AT1G32240 AT5G16560 AT3G44750 AT3G57130
9791	post-embryonic development	0.98499	21.81	52/760 6.8%	884/22304 3.9%	AT2G35720 AT1G32240 AT5G16560 AT3G54010 AT1G69440 AT3G51060 AT2G18340 AT5G02190 AT5G45800 AT2G46370 AT1G15750 AT3G04680 AT5G14010 AT3G57130 AT5G53950 AT1G30330 AT5G43070 AT4G27330 AT2G35210 AT1G21390 AT2G41370 AT1G28300 AT1G70560 AT5G57390 AT1G73590 AT3G15730 AT3G46290 AT3G28860 AT3G60870 AT5G25890 AT5G62000 AT3G14370 AT5G35770 AT2G42430 AT2G04030 AT1G11130 AT5G67360 AT1G05470 AT3G61850 AT5G66870…
48523	negative regulation of cellular process	0.99542	21.81	18/760 2.3%	191/22304 0.8%	AT1G33240 AT5G62000 AT1G66350 AT1G73687 AT1G14920 AT3G51060 AT2G35350 AT3G24810 AT3G15210 AT1G05800 AT4G34590 AT3G20910 AT5G62430 AT1G70560 AT3G48670 AT2G25490 AT1G51190 AT2G27230
9639	response to red or far red light	1.1106	23.908	16/760 2.1%	159/22304 0.7%	AT3G58850 AT3G28860 AT3G61850 AT1G14920 AT5G47370 AT2G45430 AT1G25540 AT1G02400 AT1G70560 AT2G46370 AT5G02200 AT1G73590 AT2G42870 AT2G04030 AT4G19990 AT2G24790
9908	flower development	1.1345	24.001	20/760 2.6%	228/22304 1.0%	AT1G11130 AT1G32240 AT5G16560 AT3G28860 AT3G04680 AT5G14010 AT3G57130 AT5G62000 AT5G66870 AT1G30330 AT4G27330 AT3G51060 AT1G14720 AT2G41370 AT1G72560 AT5G65700 AT4G37590 AT5G35770 AT1G70560 AT1G73590
9944	polarity specification of adaxial/abaxial axis	1.4479	29.455	5/760 0.6%	16/22304 0.0%	AT2G41370 AT1G32240 AT5G16560 AT3G44750 AT3G57130
6553	lysine metabolic process	1.4696	29.455	4/760 0.5%	9/22304 0.0%	AT4G33150 AT5G11880 AT3G60880 AT2G45440
9641	shade avoidance	1.4696	29.455	4/760 0.5%	9/22304 0.0%	AT3G58850 AT1G70560 AT2G42870 AT5G47370
7167	enzyme linked receptor protein signaling pathway	1.5159	29.455	12/760 1.5%	100/22304 0.4%	AT3G57830 AT3G17840 AT5G65700 AT1G67510 AT3G56100 AT2G01210 AT3G24660 AT1G75640 AT3G56370 AT5G45800 AT5G14210 AT5G56040
7169	transmembrane receptor protein tyrosine kinase signaling pathway	1.5159	29.455	12/760 1.5%	100/22304 0.4%	AT3G57830 AT3G17840 AT5G65700 AT1G67510 AT3G56100 AT2G01210 AT3G24660 AT1G75640 AT3G56370 AT5G45800 AT5G14210 AT5G56040
10453	regulation of cell fate commitment	1.5364	29.455	3/760 0.3%	4/22304 0.0%	AT1G11130 AT2G46410 AT1G79580
51716	cellular response to stimulus	1.9191	36.226	44/760 5.7%	729/22304 3.2%	AT5G17490 AT3G48190 AT3G03540 AT3G13405 AT1G30480 AT1G19640 AT1G69440 AT1G66350 AT1G69260 AT3G19290 AT3G17860 AT1G25540 AT5G08130 AT4G39403 AT3G20330 AT1G80100 AT2G46370 AT3G12710 AT4G28720 AT4G31877 AT2G31230 AT2G27050 AT1G15750 AT3G23580 AT5G10945 AT3G27820 AT5G17300 AT1G14920 AT3G56380 AT5G47370 AT4G37870 AT2G42580 AT3G15210 AT2G41070 AT5G60890 AT1G74500 AT2G40220 AT1G75090 AT1G78380 AT3G46290…
9926	auxin polar transport	1.9761	36.514	8/760 1.0%	48/22304 0.2%	AT5G13930 AT3G14370 AT4G39403 AT4G30960 AT3G28860 AT4G32810 AT2G01420 AT1G73590
65001	specification of axis polarity	1.9938	36.514	5/760 0.6%	17/22304 0.0%	AT2G41370 AT1G32240 AT5G16560 AT3G44750 AT3G57130
60918	auxin transport	2.648	47.781	8/760 1.0%	50/22304 0.2%	AT5G13930 AT3G14370 AT4G39403 AT4G30960 AT3G28860 AT4G32810 AT2G01420 AT1G73590
9733	response to auxin stimulus	2.8646	50.94	22/760 2.8%	282/22304 1.2%	AT3G23050 AT1G15750 AT3G23030 AT5G22220 AT3G28860 AT4G32810 AT5G25890 AT5G17300 AT3G24650 AT1G30330 AT5G47370 AT2G42580 AT4G29080 AT4G39403 AT3G60690 AT1G70000 AT2G47260 AT4G31320 AT1G75580 AT2G46370 AT4G34760 AT4G36740
9914	hormone transport	3.048	53.427	8/760 1.0%	51/22304 0.2%	AT5G13930 AT3G14370 AT4G39403 AT4G30960 AT3G28860 AT4G32810 AT2G01420 AT1G73590
10817	regulation of hormone levels	3.1951	55.217	13/760 1.7%	124/22304 0.5%	AT4G28720 AT4G30960 AT3G28860 AT4G32810 AT5G17300 AT5G13930 AT3G14370 AT1G04610 AT4G39403 AT1G75450 AT2G01420 AT1G70560 AT1G73590
9943	adaxial/abaxial axis specification	3.5403	60.333	5/760 0.6%	19/22304 0.0%	AT2G41370 AT1G32240 AT5G16560 AT3G44750 AT3G57130
45597	positive regulation of cell differentiation	3.7433	60.435	3/760 0.3%	5/22304 0.0%	AT1G11130 AT2G46410 AT1G79580
45604	regulation of epidermal cell differentiation	3.7433	60.435	3/760 0.3%	5/22304 0.0%	AT1G11130 AT2G46410 AT5G03150
45682	regulation of epidermis development	3.7433	60.435	3/760 0.3%	5/22304 0.0%	AT1G11130 AT2G46410 AT5G03150
9954	proximal/distal pattern formation	3.7433	60.435	3/760 0.3%	5/22304 0.0%	AT2G41370 AT3G57130 AT5G66870
48366	leaf development	5.494	87.548	17/760 2.2%	201/22304 0.9%	AT4G27950 AT4G18390 AT5G22220 AT4G32810 AT1G33240 AT5G53950 AT5G66870 AT2G30130 AT2G23760 AT3G17185 AT4G23713 AT1G70560 AT1G07630 AT3G13960 AT2G28890 AT1G73590 AT5G53290
9956	radial pattern formation	7.2967	113.33	3/760 0.3%	6/22304 0.0%	AT4G37650 AT5G16560 AT3G54220
42991	transcription factor import into nucleus	7.2967	113.33	3/760 0.3%	6/22304 0.0%	AT4G27950 AT4G23750 AT5G53290
40034	regulation of development, heterochronic	7.7367	118.66	6/760 0.7%	33/22304 0.1%	AT5G62430 AT4G18390 AT5G53950 AT1G69440 AT1G12610 AT5G43270
48608	reproductive structure development	8.0621	122.13	42/760 5.5%	735/22304 3.2%	AT2G35720 AT1G32240 AT5G16560 AT3G28860 AT3G60870 AT5G62000 AT3G51060 AT2G18340 AT5G02190 AT3G14370 AT5G35770 AT5G45800 AT2G04030 AT1G11130 AT5G65380 AT5G67360 AT1G15750 AT1G05470 AT3G04680 AT5G14010 AT3G57130 AT5G53950 AT5G66870 AT1G30330 AT4G27330 AT4G23750 AT2G35210 AT1G14720 AT2G45430 AT2G19450 AT5G13710 AT1G21390 AT2G41370 AT1G72560 AT1G28300 AT5G65700 AT4G37590 AT1G70560 AT2G40220 AT1G73590…
7166	cell surface receptor linked signaling pathway	8.8353	132.21	12/760 1.5%	121/22304 0.5%	AT3G57830 AT3G17840 AT5G65700 AT1G67510 AT3G56100 AT2G01210 AT3G24660 AT1G75640 AT3G56370 AT5G45800 AT5G14210 AT5G56040
9694	jasmonic acid metabolic process	9.1503	135.27	5/760 0.6%	23/22304 0.1%	AT5G07010 AT1G05800 AT1G19640 AT2G43710 AT2G46370
6355	regulation of transcription, DNA-dependent	9.4861	138.57	45/760 5.9%	810/22304 3.6%	AT3G04670 AT3G02990 AT5G49520 AT5G22220 AT5G17430 AT5G62000 AT1G71520 AT4G25480 AT4G21340 AT5G17810 AT3G19290 AT1G72570 AT2G46410 AT4G34590 AT3G14230 AT2G47260 AT2G23290 AT1G51190 AT4G27950 AT2G31230 AT2G38340 AT3G24650 AT5G14750 AT1G30330 AT4G23750 AT3G20750 AT5G13910 AT4G24240 AT5G47370 AT3G15210 AT2G41070 AT1G28300 AT3G63350 AT2G18160 AT3G20910 AT2G41630 AT2G40220 AT5G57390 AT3G48670 AT1G44830…
51252	regulation of RNA metabolic process	10.219	147.51	45/760 5.9%	813/22304 3.6%	AT3G04670 AT3G02990 AT5G49520 AT5G22220 AT5G17430 AT5G62000 AT1G71520 AT4G25480 AT4G21340 AT5G17810 AT3G19290 AT1G72570 AT2G46410 AT4G34590 AT3G14230 AT2G47260 AT2G23290 AT1G51190 AT4G27950 AT2G31230 AT2G38340 AT3G24650 AT5G14750 AT1G30330 AT4G23750 AT3G20750 AT5G13910 AT4G24240 AT5G47370 AT3G15210 AT2G41070 AT1G28300 AT3G63350 AT2G18160 AT3G20910 AT2G41630 AT2G40220 AT5G57390 AT3G48670 AT1G44830…
42660	positive regulation of cell fate specification	11.596	163.54	2/760 0.2%	2/22304 0.0%	AT1G11130 AT2G46410
10063	positive regulation of trichoblast fate specification	11.596	163.54	2/760 0.2%	2/22304 0.0%	AT1G11130 AT2G46410
8356	asymmetric cell division	12.446	173.53	3/760 0.3%	7/22304 0.0%	AT4G37650 AT3G54220 AT1G46264
35467	negative regulation of signaling pathway	14.468	199.46	6/760 0.7%	37/22304 0.1%	AT3G15210 AT1G66350 AT1G73687 AT2G25490 AT1G14920 AT3G51060
3006	reproductive developmental process	15.033	204.95	45/760 5.9%	829/22304 3.7%	AT2G35720 AT5G26720 AT1G32240 AT5G16560 AT3G28860 AT3G60870 AT5G62000 AT3G51060 AT2G18340 AT5G02190 AT3G14370 AT5G35770 AT5G45800 AT2G04030 AT1G11130 AT5G65380 AT5G67360 AT1G15750 AT1G05470 AT3G04680 AT5G14010 AT3G57130 AT5G53950 AT5G14870 AT5G66870 AT3G57670 AT1G30330 AT4G27330 AT4G23750 AT2G35210 AT1G14720 AT2G45430 AT2G19450 AT5G13710 AT1G21390 AT2G41370 AT1G72560 AT1G28300 AT5G65700 AT4G37590…
10608	posttranscriptional regulation of gene expression	15.443	207.61	12/760 1.5%	129/22304 0.5%	AT4G31877 AT4G29080 AT3G13405 AT4G34590 AT3G17185 AT4G23713 AT5G10945 AT5G41663 AT5G25890 AT1G69440 AT1G73687 AT3G61897
10605	negative regulation of macromolecule metabolic process	15.567	207.61	15/760 1.9%	183/22304 0.8%	AT4G31877 AT3G13405 AT1G33240 AT5G10945 AT5G62000 AT1G69440 AT1G73687 AT3G61897 AT4G34590 AT3G20910 AT3G17185 AT5G62430 AT4G23713 AT5G41663 AT3G48670
48569	post-embryonic organ development	15.771	208.08	16/760 2.1%	202/22304 0.9%	AT1G11130 AT1G32240 AT5G16560 AT3G54010 AT3G28860 AT3G57130 AT5G25890 AT5G62000 AT5G66870 AT5G43070 AT4G27330 AT3G51060 AT1G14720 AT2G41370 AT5G65700 AT2G42430
10648	negative regulation of cell communication	16.693	217.89	6/760 0.7%	38/22304 0.1%	AT3G15210 AT1G66350 AT1G73687 AT2G25490 AT1G14920 AT3G51060
35195	gene silencing by miRNA	19.376	233.49	8/760 1.0%	67/22304 0.3%	AT4G31877 AT3G13405 AT4G23713 AT5G10945 AT5G41663 AT1G69440 AT1G73687 AT3G61897
6638	neutral lipid metabolic process	19.41	233.49	3/760 0.3%	8/22304 0.0%	AT2G19450 AT5G04040 AT2G40220
6639	acylglycerol metabolic process	19.41	233.49	3/760 0.3%	8/22304 0.0%	AT2G19450 AT5G04040 AT2G40220
6641	triglyceride metabolic process	19.41	233.49	3/760 0.3%	8/22304 0.0%	AT2G19450 AT5G04040 AT2G40220
9085	lysine biosynthetic process	19.41	233.49	3/760 0.3%	8/22304 0.0%	AT5G11880 AT3G60880 AT2G45440
9089	lysine biosynthetic process via diaminopimelate	19.41	233.49	3/760 0.3%	8/22304 0.0%	AT5G11880 AT3G60880 AT2G45440
46451	diaminopimelate metabolic process	19.41	233.49	3/760 0.3%	8/22304 0.0%	AT5G11880 AT3G60880 AT2G45440
9938	negative regulation of gibberellic acid mediated signaling pathway	19.41	233.49	3/760 0.3%	8/22304 0.0%	AT1G66350 AT1G14920 AT3G51060
9798	axis specification	19.616	233.68	5/760 0.6%	27/22304 0.1%	AT2G41370 AT1G32240 AT5G16560 AT3G44750 AT3G57130
48869	cellular developmental process	21.439	252.94	27/760 3.5%	435/22304 1.9%	AT5G26720 AT5G16560 AT3G54010 AT4G18390 AT5G22220 AT5G66680 AT2G46410 AT1G26770 AT5G35770 AT1G51190 AT2G27230 AT1G11130 AT1G33240 AT5G14870 AT5G14750 AT3G57670 AT1G12860 AT2G35350 AT5G47370 AT4G34580 AT4G37890 AT1G73690 AT5G65700 AT5G02260 AT1G70560 AT3G46290 AT2G20370
48522	positive regulation of cellular process	25.676	300.04	12/760 1.5%	137/22304 0.6%	AT1G25540 AT1G11130 AT5G48930 AT2G46410 AT1G28300 AT5G22220 AT3G57130 AT2G23150 AT1G79580 AT3G51060 AT3G15730 AT1G21970
31407	oxylipin metabolic process	27.28	312.83	5/760 0.6%	29/22304 0.1%	AT5G07010 AT1G05800 AT1G19640 AT2G43710 AT2G46370
48825	cotyledon development	27.28	312.83	5/760 0.6%	29/22304 0.1%	AT3G14370 AT1G70560 AT1G73590 AT4G23750 AT5G53290
48532	anatomical structure arrangement	28.271	319.19	6/760 0.7%	42/22304 0.1%	AT1G11130 AT1G72560 AT1G15750 AT5G53950 AT1G73590 AT2G35350
48580	regulation of post-embryonic development	28.505	319.19	13/760 1.7%	157/22304 0.7%	AT2G03070 AT5G14010 AT1G26260 AT5G62000 AT1G14920 AT5G13910 AT2G19450 AT1G25540 AT2G22630 AT5G11530 AT5G55630 AT5G13290 AT2G24790
8361	regulation of cell size	28.616	319.19	18/760 2.3%	254/22304 1.1%	AT5G26720 AT3G54010 AT3G28860 AT1G33240 AT1G13590 AT5G14870 AT3G57670 AT1G12610 AT1G70710 AT5G66680 AT2G35350 AT5G47370 AT4G34580 AT1G05800 AT5G02260 AT1G26770 AT3G46290 AT2G20370
3	reproduction	29.786	324.01	48/760 6.3%	931/22304 4.1%	AT2G35720 AT3G48190 AT5G26720 AT1G32240 AT5G16560 AT3G28860 AT3G60870 AT5G62000 AT3G51060 AT3G20740 AT2G18340 AT5G02190 AT3G14370 AT5G35770 AT5G45800 AT1G78130 AT2G04030 AT1G11130 AT5G65380 AT5G67360 AT1G15750 AT1G05470 AT3G04680 AT5G14010 AT3G57130 AT5G53950 AT5G14870 AT5G66870 AT3G57670 AT1G30330 AT4G27330 AT4G23750 AT2G35210 AT1G14720 AT2G45430 AT2G19450 AT5G13710 AT1G21390 AT2G41370 AT1G72560…
32535	regulation of cellular component size	29.84	324.01	18/760 2.3%	255/22304 1.1%	AT5G26720 AT3G54010 AT3G28860 AT1G33240 AT1G13590 AT5G14870 AT3G57670 AT1G12610 AT1G70710 AT5G66680 AT2G35350 AT5G47370 AT4G34580 AT1G05800 AT5G02260 AT1G26770 AT3G46290 AT2G20370
90066	regulation of anatomical structure size	29.84	324.01	18/760 2.3%	255/22304 1.1%	AT5G26720 AT3G54010 AT3G28860 AT1G33240 AT1G13590 AT5G14870 AT3G57670 AT1G12610 AT1G70710 AT5G66680 AT2G35350 AT5G47370 AT4G34580 AT1G05800 AT5G02260 AT1G26770 AT3G46290 AT2G20370
48438	floral whorl development	30.479	325.92	11/760 1.4%	122/22304 0.5%	AT1G11130 AT1G32240 AT5G16560 AT5G65700 AT3G28860 AT1G70560 AT5G62000 AT5G66870 AT4G27330 AT3G51060 AT1G14720
6875	cellular metal ion homeostasis	31.926	325.92	6/760 0.7%	43/22304 0.1%	AT5G63530 AT5G55630 AT2G23150 AT5G14870 AT5G24270 AT2G29120
55065	metal ion homeostasis	31.926	325.92	6/760 0.7%	43/22304 0.1%	AT5G63530 AT5G55630 AT2G23150 AT5G14870 AT5G24270 AT2G29120
9314	response to radiation	33.031	325.92	28/760 3.6%	471/22304 2.1%	AT2G35720 AT3G48190 AT3G58850 AT3G28860 AT1G25540 AT1G02400 AT2G23050 AT2G46370 AT2G42870 AT2G04030 AT4G19990 AT4G32890 AT4G22260 AT4G00730 AT3G08660 AT3G61850 AT1G14920 AT5G47370 AT5G13930 AT2G45430 AT3G63350 AT4G37590 AT1G70560 AT2G45050 AT5G02200 AT1G73590 AT2G29120 AT2G24790
9892	negative regulation of metabolic process	33.339	325.92	15/760 1.9%	198/22304 0.8%	AT4G31877 AT3G13405 AT1G33240 AT5G10945 AT5G62000 AT1G69440 AT1G73687 AT3G61897 AT4G34590 AT3G20910 AT3G17185 AT5G62430 AT4G23713 AT5G41663 AT3G48670
10254	nectary development	34	325.92	2/760 0.2%	3/22304 0.0%	AT2G41370 AT3G57130
51457	maintenance of protein location in nucleus	34	325.92	2/760 0.2%	3/22304 0.0%	AT3G54220 AT5G02200
19433	triglyceride catabolic process	34	325.92	2/760 0.2%	3/22304 0.0%	AT5G04040 AT2G40220
31930	mitochondria-nucleus signaling pathway	34	325.92	2/760 0.2%	3/22304 0.0%	AT2G40220 AT3G24650
44269	glycerol ether catabolic process	34	325.92	2/760 0.2%	3/22304 0.0%	AT5G04040 AT2G40220
46461	neutral lipid catabolic process	34	325.92	2/760 0.2%	3/22304 0.0%	AT5G04040 AT2G40220
46464	acylglycerol catabolic process	34	325.92	2/760 0.2%	3/22304 0.0%	AT5G04040 AT2G40220
46503	glycerolipid catabolic process	34	325.92	2/760 0.2%	3/22304 0.0%	AT5G04040 AT2G40220
42659	regulation of cell fate specification	34	325.92	2/760 0.2%	3/22304 0.0%	AT1G11130 AT2G46410
10061	regulation of trichoblast fate specification	34	325.92	2/760 0.2%	3/22304 0.0%	AT1G11130 AT2G46410
9629	response to gravity	35.921	341.67	6/760 0.7%	44/22304 0.1%	AT5G13930 AT3G23050 AT3G54220 AT3G28860 AT1G70560 AT1G73590
48437	floral organ development	36.514	343.15	12/760 1.5%	143/22304 0.6%	AT1G11130 AT2G41370 AT1G32240 AT5G16560 AT5G65700 AT3G28860 AT3G57130 AT5G62000 AT5G66870 AT4G27330 AT3G51060 AT1G14720
42592	homeostatic process	36.636	343.15	15/760 1.9%	200/22304 0.8%	AT5G48930 AT3G48190 AT5G14870 AT5G24270 AT3G51060 AT4G37650 AT5G58640 AT5G39865 AT4G39403 AT5G63530 AT5G55630 AT2G23150 AT5G42850 AT3G14950 AT2G29120
51235	maintenance of location	39.521	357.61	3/760 0.3%	10/22304 0.0%	AT3G54220 AT5G02200 AT2G04040
18904	organic ether metabolic process	39.521	357.61	3/760 0.3%	10/22304 0.0%	AT2G19450 AT5G04040 AT2G40220
6662	glycerol ether metabolic process	39.521	357.61	3/760 0.3%	10/22304 0.0%	AT2G19450 AT5G04040 AT2G40220
10022	meristem determinacy	39.521	357.61	3/760 0.3%	10/22304 0.0%	AT5G11530 AT5G14010 AT3G57130
9416	response to light stimulus	39.637	357.61	27/760 3.5%	455/22304 2.0%	AT2G35720 AT3G58850 AT3G28860 AT1G25540 AT1G02400 AT2G23050 AT2G46370 AT2G42870 AT2G04030 AT4G19990 AT4G32890 AT4G22260 AT4G00730 AT3G08660 AT3G61850 AT1G14920 AT5G47370 AT5G13930 AT2G45430 AT3G63350 AT4G37590 AT1G70560 AT2G45050 AT5G02200 AT1G73590 AT2G29120 AT2G24790
48508	embryonic meristem development	41.91	375.36	4/760 0.5%	20/22304 0.0%	AT1G11130 AT1G15750 AT1G05470 AT5G53950
10629	negative regulation of gene expression	45.902	408.13	13/760 1.7%	166/22304 0.7%	AT4G31877 AT3G13405 AT5G10945 AT5G62000 AT1G69440 AT1G73687 AT3G61897 AT3G20910 AT3G17185 AT5G62430 AT4G23713 AT5G41663 AT3G48670
43401	steroid hormone mediated signaling pathway	48.745	418.26	5/760 0.6%	33/22304 0.1%	AT4G28720 AT2G42580 AT5G08130 AT1G74500 AT3G46290
48545	response to steroid hormone stimulus	48.745	418.26	5/760 0.6%	33/22304 0.1%	AT4G28720 AT2G42580 AT5G08130 AT1G74500 AT3G46290
9742	brassinosteroid mediated signaling pathway	48.745	418.26	5/760 0.6%	33/22304 0.1%	AT4G28720 AT2G42580 AT5G08130 AT1G74500 AT3G46290
71367	cellular response to brassinosteroid stimulus	48.745	418.26	5/760 0.6%	33/22304 0.1%	AT4G28720 AT2G42580 AT5G08130 AT1G74500 AT3G46290
71383	cellular response to steroid hormone stimulus	48.745	418.26	5/760 0.6%	33/22304 0.1%	AT4G28720 AT2G42580 AT5G08130 AT1G74500 AT3G46290
9851	auxin biosynthetic process	50.394	426.44	4/760 0.5%	21/22304 0.0%	AT4G28720 AT1G04610 AT1G70560 AT5G17300
10014	meristem initiation	50.394	426.44	4/760 0.5%	21/22304 0.0%	AT1G11130 AT1G72560 AT1G15750 AT5G53950
35194	posttranscriptional gene silencing by RNA	51.073	429.22	9/760 1.1%	95/22304 0.4%	AT4G31877 AT3G13405 AT3G17185 AT4G23713 AT5G10945 AT5G41663 AT1G69440 AT1G73687 AT3G61897
22414	reproductive process	52.652	439.48	46/760 6.0%	911/22304 4.0%	AT2G35720 AT5G26720 AT1G32240 AT5G16560 AT3G28860 AT3G60870 AT5G62000 AT3G51060 AT2G18340 AT5G02190 AT3G14370 AT5G35770 AT5G45800 AT1G78130 AT2G04030 AT1G11130 AT5G65380 AT5G67360 AT1G15750 AT1G05470 AT3G04680 AT5G14010 AT3G57130 AT5G53950 AT5G14870 AT5G66870 AT3G57670 AT1G30330 AT4G27330 AT4G23750 AT2G35210 AT1G14720 AT2G45430 AT2G19450 AT5G13710 AT1G21390 AT2G41370 AT1G72560 AT1G28300 AT5G65700…
9605	response to external stimulus	54.518	451.98	16/760 2.1%	229/22304 1.0%	AT4G31877 AT3G23050 AT3G03540 AT3G13405 AT4G00730 AT3G54220 AT3G28860 AT5G10945 AT4G37870 AT1G25540 AT3G20330 AT5G60890 AT1G70560 AT2G46370 AT1G73590 AT1G78380
22603	regulation of anatomical structure morphogenesis	55.576	454.61	5/760 0.6%	34/22304 0.1%	AT1G11130 AT2G46410 AT5G65700 AT5G53950 AT3G46290
10087	phloem or xylem histogenesis	55.576	454.61	5/760 0.6%	34/22304 0.1%	AT2G01850 AT1G70560 AT1G80100 AT5G13180 AT1G13950
48878	chemical homeostasis	59.637	484.6	10/760 1.3%	115/22304 0.5%	AT4G37650 AT5G48930 AT4G39403 AT5G63530 AT5G55630 AT2G23150 AT5G14870 AT5G24270 AT3G51060 AT2G29120

## Sheet: BBM targets into categories 
Common BBM:BBM-GFP and 35S:BBM-GFP target genes in the auxin, regeneration and mersitem development categories
Locus	Gene symbol	Gene function
Auxin
AT1G04610	YUC3	auxin biosynthesis
AT4G28720	YUC8	auxin biosynthesis
AT1G70560	TAA1	auxin biosynthesis
AT3G51060	STY1	activator of YUC genes
AT3G28860	ABCB19	auxin transport
AT1G73590	PIN1	auxin transport
AT2G01420	PIN4	auxin transport
AT4G37590	NPY5	auxin transport
AT2G23050	NPY4	auxin transport
AT4G39403	PLS	auxin transport
AT3G23050	IAA7	auxin response
AT5G62000	ARF2	auxin response
AT5G25890	IAA28	auxin response
AT3G23030	IAA2	auxin response
AT1G30330	ARF6	auxin response
AT3G60690	SAUR59	auxin responsive gene
AT1G75580	SAUR51	auxin responsive gene
AT4G34760	SAUR50	auxin responsive gene
AT4G31320	SAUR37	auxin responsive gene
in vitro embryogenesis
AT5G17430	BBM	inducer of somatic embryogenesis
AT1G51190	PLT2	inducer of somatic embryogenesis
AT5G57390	AIL5/CHO/EMK/PLT5	inducer of somatic embryogenesis
AT1G21970	LEC1	inducer of somatic embryogenesis
AT1G28300	LEC2	inducer of somatic embryogenesis
AT3G55560	AHL15	inducer of somatic embryogenesis
AT3G20740	FIE	repressor of embryogenesis
AT3G24650	ABI3	enhancer of 2,4-D somatic embryogenesis/repressor of BBM somatic embryogenesis
AT5G11530	EMF1	repressor of embryogenesis
Organogenesis
AT5G53950	CUC2	meristem formation and organ separation
AT5G17810	WOX12	de novo root organogenesis
AT1G23380	KNAT6	meristem and leaflet formation
AT5G66870	ASL1	repressor of organogenesis
AT2G30130	ASL5	repressor of organogenesis
AT3G57130	BOP1	repressor of organogenesis
AT2G41370	BOP2	repressor of organogenesis
AT5G13290	CRN	repressor of organogenesis
AT1G78240	TSD2	repressor of organogenesis
Meristem initiation and maintenance
AT1G15750	TPL	meristem initiation
AT4G37650	SHR	root patterning and maintenance of the root stem cell niche
AT3G54220	SCR	root patterning and maintenance of the root stem cell niche
AT5G03150	JKD	root patterning and maintenance of the root stem cell niche
AT1G46264	SCZ	root patterning and maintenance of the root stem cell niche
AT5G60810	RGF1	maintenance of the root stem cell niche
AT2G04025	RGF3	maintenance of the root stem cell niche
AT2G03830	RGF8	maintenance of the root stem cell niche
AT3G02242	GLV8	maintenance of the root stem cell niche
AT1G79580	SOM	represses stem cell divisions in the root cap
AT5G65700	BAM1	maintenance of the shoot meristem
